# Supplementary material for: A comprehensive evaluation of constraining amino acid biosynthesis in compartmented models for metabolic flux analysis
Source: Metab Eng Commun. 2017 Jul 11;5:34–44. doi: 10.1016/j.meteno.2017.07.001 (PMC5699530; doi:10.1016/j.meteno.2017.07.001)
Supplement: Supplementary file 1 — Supplementary material [file mmc1.xlsx]

## Sheet: README
*****
Models need to be saved as single sheets in .txt format for conversion with the OpenFLUX Java Tool
*****
The included preSolverScript was used for each S. cerevisiae flux estimation.
The preSolverScript needs to be saved as .m MATLAB file in the same folder as the converted model.
*****

## Sheet: Sf model H.polymorpha
rxnID	rxnEq	rxnCTrans	rates	rxnType	basis
R1	GLC_1_13C = GLC_EX	abcdef = abcdef		F				3PG	3-phosphoglycerate
R2	GLC_U13C = GLC_EX	abcdef = abcdef		F				6PG	6-phosphogluconate
R3	GLC_EX = GLC	abcdef = abcdef		F	X			AA	acetaldehyde
R4	GLC + ATP = G6P	abcdef + X = abcdef		F				AC	acetate
R5	G6P = F6P	abcdef = abcdef		FR				ACCOAb	lumped acetyl-CoA
R6	F6P = G6P	abcdef = abcdef		R	X			ACCOAcyt	cytosolic acetyl-CoA
R7	F6P + ATP = F16BP	abcdef + X = abcdef		FR				ACCOAmit	mitochondrial acetyl-CoA
R8	F16BP = F6P + ATP	abcdef = abcdef + X		R	X			ATP	adenosine-triphosphate
R9	F16BP = DHAP + G3P	abcdef = abc + def		FR				CITmit	citrate
R10	DHAP + G3P = F16BP	abc + def = abcdef		R	X			CO2	carbon dioxide
R11	DHAP = G3P	abc = cba		FR				CYTRED	reduced cytochrome c
R12	G3P = DHAP	cba = abc		R	X			DHAP	dihydroxyacetone phosphate
R13	G3P = 3PG + ATP + NADH	abc = abc + X + X		FR				E4P	erythrose 4-phosphate
R14	3PG + ATP + NADH = G3P	abc + X + X = abc		R	X			ETOH	ethanol
R15	3PG = PEP	abc = abc		FR				F16BP	fructose 1,6-bisphosphate
R16	PEP = 3PG	abc = abc		R	X			F6P	fructofuranose 6-phosphate
R17	PEP = PYRcyt + ATP	abc = abc + X		FR				FUMmit	fumarate
R18	PYRcyt + ATP = PEP	abc + X = abc		R	X			G3P	glyceraldehyde 3-phosphate
R19	G6P = 6PG + NADPH	abcdef = abcdef + X		F				G6P	glucose 6-phosphate
R20	6PG = P5P + CO2 + NADPH	abcdef = bcdef + a + X		F				GLC	glucose
R21	P5P + P5P = S7P + G3P	abcde + fghij = fgabcde + hij		FR				GLC_EX	extracellular glucose
R22	S7P + G3P = P5P + P5P	fgabcde + hij = abcde + fghij		R	X			GLY	glycine
R23	S7P + G3P = E4P + F6P	abcdefg + hij = defg + abchij		FR				GLYC	glycerol
R24	E4P + F6P = S7P + G3P	defg + abchij = abcdefg + hij		R	X			GLYOXYcyt	glyoxylate
R25	E4P + P5P = F6P + G3P	abcd + efghi = efabcd + ghi		FR				H	proton
R26	F6P + G3P = E4P + P5P	efabcd + ghi = abcd + efghi		R	X			ICTcyt	cytosolic isocitrate
R27	DHAP + NADH = GLYC	abc + X = abc		F				ICTmit	mitchondrial isocitrate
R28	GLYC = GLYC_EX	abc = abc		F	X			MALcyt	cytosolic malate
R29	PYRcyt = PYRmit	abc = abc		F				MALmit	mitochondrial malate
R30	PYRmit = ACCOAmit + CO2 + NADH	abc = bc + a + X		F				MTHFx	methylene-tetrahydrofolate
R31	ACCOAmit + OAAmit = CITmit	ab + cdef = fedbac		F				NADH	nicotinamide adenine dinucleotide
R32	CITmit = ICTmit	abcdef = abcdef		F				NADPH	nicotinamide adenine dinucleotide phosphate
R33	ICTmit = ICTcyt	abcdef = abcdef		F				O2	oxygen
R34	ICTmit = OGAmit + CO2 + NADH	abcdef = abcde + f + X		F				OAAb	lumped oxaloacetate
R35	ICTmit = OGAmit + CO2 + NADPH	abcdef = abcde + f + X		F				OAAcyt	cytosolic oxaloacetate
R36	OGAmit = 0.5 SUCmit + 0.5 SUCmit + CO2 + ATP + NADH	abcde = 0.5 bcde + 0.5 edcb + a + X + X		F				OAAmit	mitochondrial oxaloacetate
R37	SUCmit = 0.5 FUMmit + 0.5 FUMmit + UQH2	abcd = 0.5 abcd + 0.5 dcba + X		FR				OGAmit	?-ketoglutarate
R38	FUMmit + UQH2 = 0.5 SUCmit + 0.5 SUCmit	abcd + X = 0.5 abcd + 0.5 dcba		R	X			P5P	ribulose 5-phosphate
R39	FUMmit = MALmit	abcd = abcd		FR				PEP	phosphoenolpyruvate
R40	MALmit = 0.5 FUMmit + 0.5 FUMmit	abcd = 0.5 abcd + 0.5 dcba		R	X			PYRb	lumped pyruvate
R41	MALmit = OAAmit + NADH	abcd = abcd + X		FR				PYRcyt	cytosolic pyruvate
R42	OAAmit + NADH = MALmit	abcd + X = abcd		R	X			PYRmit	mitochondrial pyruvate
R43	PYRcyt + CO2 + ATP = OAAcyt	abc + d + X = abcd		F				S7P	sedoheptulose-7-phosphate
R44	OAAcyt + ATP = PEP + CO2	abcd + X = abc + d		F				SER	serine
R45	MALmit = PYRmit + CO2 + NADH	abcd = abc + d + X		F				SUCcyt	cytosolic succinate
R46	MALmit = PYRmit + CO2 + NADPH	abcd = abc + d + X		F				SUCmit	mitochondrial succinate
R47	PYRcyt = AA + CO2	abc = bc + a		F				THR	threonine
R48	AA + NADH = ETOH	ab + X = ab		FR				UQH2	dihydroxyubiquinone
R49	ETOH = AA + NADH	ab = ab + X		R	X			GLC_1_13C	C1 labeled glucose
R50	AA = AC + NADH	ab = ab + X		F				GLC_U13C	U labeled glucose
R51	AA = AC + NADPH	ab = ab + X		F				MTHF_B	Biomass building MTHF
R52	AC + ATP = ACCOAcyt	ab + X = ab		F				MTHFM	unlabeled MTHF
R53	ETOH = ETOH_EX	ab = ab		F	X			MTHFU	labeled MTHF
R54	AC = AC_EX	ab = ab		F	X			MTHF_out	MTHF exchange sink
R55	OAAmit = OAAcyt	abcd = abcd		FR				CO2_EX	Produced CO2
R56	OAAcyt = OAAmit	abcd = abcd		R	X			CO2_out	CO2 exchange sink
R57	ACCOAcyt + OAAcyt = ICTcyt	ab + cdef = fedbac		F				CO2_unlabeled	unlabeled CO2
R58	ACCOAcyt = ACCOAmit	ab = ab		FR				O2_EX	Substrate O2
R59	ACCOAmit = ACCOAcyt	ab = ab		R	X			ATP_M	Maintenance ATP
R60	ICTcyt = GLYOXYcyt + 0.5 SUCcyt + 0.5 SUCcyt	abcdef = ab + 0.5 cdef + 0.5 fedc		F				ATP_B	Biomass building ATP
R61	SUCcyt + H = SUCmit	abcd + X = abcd		F				ETOH_EX	Excreted ethanol
R62	ACCOAcyt + GLYOXYcyt = MALcyt	ab + cd = cdba		F				AC_EX	Excreted acetate
R63	MALcyt = OAAcyt + NADH	abcd = abcd + X		F				GLYC_EX	Excreted glycerol
R64	MALcyt = MALmit	abcd = abcd		F				NADPH_B	Biomass building NADPH
R65	CO2 = CO2_EX	a = a		F				PYR_B	Biomass building pyruvate
R66	CO2_unlabeled + CO2 = CO2 + CO2_out	a + b = a + b		F				ACCOA_B	Biomass building acetyl-CoA
R67	MTHFx + MTHFM = MTHF_out + MTHFx	a + b = a + b		F				OAA_B	Biomass building oxaloacetate
R68	MTHFx + MTHFU = MTHF_out + MTHFx	a + b = a + b		F				SER_B	Biomass building serine
R69	OAAcyt = THR	abcd = abcd		F				THR_B	Biomass building threonine
R70	OAAmit = THR	abcd = abcd		F				GLY_B	Biomass building glycine
R71	3PG = SER + NADH	abc = abc + X		F				OGA_B	Biomass building ?-ketoglutarate
R72	GLYOXYcyt = GLY	ab = ab		F				PEP_B	Biomass building phosphoenolpyruvate
R73	SER = GLY + MTHFx	abc = ab + c		FR				P5P_B	Biomass building ribulose 5-phosphate
R74	GLY + MTHFx = SER	ab + c = abc		R	X			E4P_B	Biomass building erythrose 4-phosphate
R75	MTHFx + CO2 = GLY	a + b = ab		FR				G3P_B	Biomass building glyceraldehyde 3-phosphate
R76	GLY = MTHFx + CO2	ab = a + b		R	X			G6P_B	Biomass building glucose 6-phosphate
R77	THR = GLY + AA	abcd = ab + cd		FR				Z	CO2 source outside modeled network
R78	GLY + AA = THR	ab + cd = abcd		R	X			Y	NADH source outside modeled network
R79	PYRcyt = PYRb	abc = abc		F				ALAx	simulated alanine
R80	PYRmit = PYRb	abc = abc		F				ASPx	simulated aspartate
R81	ACCOAcyt = ACCOAb	ab = ab		F				GLUx	simulated glutamate
R82	ACCOAmit = ACCOAb	ab = ab		F				GLYx	simulated glycine
R83	OAAcyt = OAAb	abcd = abcd		F				HISx	simulated histidine
R84	OAAmit = OAAb	abcd = abcd		F				ILEx	simulated isoleucine
R85	O2_EX = O2			B	X			LEUx	simulated leucine
R86	NADH = UQH2			B				LYSx	simulated lysine
R87	UQH2 = 2 CYTRED + 1.5 H			B				METx	simulated methionine
R88	4 CYTRED + O2 = 2 H			B				PHEx	simulated phenylalanine
R89	2 H = ATP			B				PROx	simulated proline
R90	ATP = ATP_M			B				SERx	simulated serine
R91	ATP = ATP_B			B	X			THRx	simulated threonine
R92	NADPH = NADPH_B			B	X			VALx	simulated valine
R93	OAAb = OAA_B			B	X			ISVb	simulated isovalerate
R94	SER = SER_B			B	X			ILEo	simulated isoleucine originated from pyruvate and oxaloacetate
R95	THR = THR_B			B	X			ILEt	simulated isoleucine originated from pyruvate and threonine
R96	GLY = GLY_B			B	23.28			SHKMx	simulated shikimate
R97	OGAb = OGA_B			B	X			CO2x	unbalanced CO2
R98	PEP = PEP_B			B	X
R99	P5P = P5P_B			B	X
R100	E4P = E4P_B			B	X
R101	G3P = G3P_B			B	X
R102	G6P = G6P_B			B	X
R103	ACCOAb = ACCOA_B			B	X
R104	PYRb = PYR_B			B	X
R105	Z = CO2			B	X
R106	Y = NADH			B	X
R107	MTHFx = MTHF_B			B	X
R108	CO2 = CO2_EX	a = a		S	0
R109	THR = THRx	abcd = abcd		S
R110	SER = SERx	abc = abc		S
R111	GLY = GLYx	ab = ab		S
R112	PYRmit = ALAx	abc = abc		SF	X
R113	PYRcyt = ALAx	abc = abc		SF
R114	OAAcyt = ASPx	abcd = abcd		SF	X
R115	OAAmit = ASPx	abcd = abcd		SF
R116	PYRmit + PYRmit = VALx + CO2x	abc + def = abefc + d		SF	X
R117	PYRcyt + PYRcyt = VALx + CO2x	abc + def = abefc + d		SF
R118	PYRcyt + OAAcyt = ILEo + CO2x	abc + defg = debfgc + a		SF	X
R119	PYRmit + OAAmit = ILEo + CO2x	abc + defg = debfgc + a		SF
R120	PYRcyt + THR = ILEt + CO2x	abc + defg = debfgc + a		SF	X
R121	PYRmit + THR = ILEt + CO2x	abc + defg = debfgc + a		SF
R122	ILEo = ILEx	abcdef = abcdef		SF	X
R123	ILEt = ILEx	abcdef = abcdef		SF
R124	PYRcyt + PYRcyt = ISVb + CO2x	abc + def = abefc + d		SF	X
R125	PYRmit + PYRmit = ISVb + CO2x	abc + def = abefc + d		SF
R126	ISVb + ACCOAmit = LEUx + CO2x	abcde + gh = ghbcde + a		SF	X
R127	ISVb + ACCOAcyt = LEUx + CO2x	abcde + gh = ghbcde + a		SF
R128	OGAmit = PROx	abcde = abcde		S
R129	P5P + MTHFx = HISx	abcde + f = edcbaf		S
R130	OGAmit + ACCOAcyt = LYSx + CO2x	abcde + fg = fgbcde + a		SF	X
R131	OGAmit + ACCOAmit = LYSx + CO2x	abcde + fg = fgbcde + a		SF
R132	E4P + PEP = SHKMx	abcd + efg = efgabcd		S
R133	SHKMx + PEP = PHEx + CO2x	abcdefg + hij = hijbcdefg + a		S
R134	SHKMx + PEP = TYRx + CO2x	abcdefg + hij = hijbcdefg + a		S
R135	OGAmit = GLUx	abcde = abcde		S
R136	OAAcyt + MTHFx = METx	abcd + e = abcde		SF	X
R137	OAAmit + MTHFx = METx	abcd + e = abcde		SF
##	excludedMetabolites
#	GLC_1_13C
#	GLC_U13C
#	MTHF_B
#	MTHFM
#	MTHFU
#	MTHF_out
#	CO2_EX
#	CO2_out
#	CO2_unlabeled
#	O2_EX
#	ATP_M
#	ATP_B
#	ETOH_EX
#	AC_EX
#	GLYC_EX
#	NADPH_B
#	PYR_B
#	ACCOA_B
#	OAA_B
#	SER_B
#	THR_B
#	GLY_B
#	OGA_B
#	PEP_B
#	P5P_B
#	E4P_B
#	G3P_B
#	G6P_B
#	Z
#	Y
##	simulatedMDVs							##	MDVs from forward simulation based on best flux solution
#	ALAx#011							#	0.643327	ALA_2,3	M
#	ALAx#111							#	0.193858		M+1
#	ASPx#1100							#	0.162815		M+2
#	ASPx#0111							#	0.608649	ALA_1,2,3	M
#	ASPx#1111							#	0.212352		M+1
#	GLUx#01111							#	0.0369399		M+2
#	GLUx#11111							#	0.142059		M+3
#	GLYx#01							#	0.729946	ASP_1,2	M
#	GLYx#11							#	0.123846		M+1
#	HISx#110000							#	0.146208		M+2
#	HISx#011111							#	0.446095	ASP_2,3,4	M
#	HISx#111111							#	0.333474		M+1
#	ILEx#011111							#	0.172034		M+2
#	ILEx#111111							#	0.0483975		M+3
#	LEUx#011111							#	0.410907	ASP_1,2,3,4	M
#	LEUx#111111							#	0.328467		M+1
#	LYSx#011111							#	0.120288		M+2
#	LYSx#111111							#	0.101996		M+3
#	METx#01111							#	0.0383434		M+4
#	METx#11111							#	0.359813	GLU_2,3,4,5	M
#	PHEx#011111111							#	0.318057		M+1
#	PHEx#111111111							#	0.229579		M+2
#	PROx#01111							#	0.0740505		M+3
#	SERx#110							#	0.0185009		M+4
#	SERx#011							#	0.279706	GLU_1,2,3,4,5	M
#	SERx#111							#	0.308619		M+1
#	THRx#1111							#	0.249786		M+2
#	VALx#01111							#	0.118284		M+3
#	VALx#11111							#	0.0364979		M+4
#	CO2_EX#1							#	0.00710677		M+5
								#	0.814466	GLY_2	M
##	inputSubstrates							#	0.185534		M+1
#	GLC_1_13C							#	0.773413	GLY_1,2	M
#	GLC_U13C							#	0.0766096		M+1
#	MTHFM							#	0.149977		M+2
#	MTHFU							#	0.70253	HIS_1,2	M
#	CO2_unlabeled							#	0.129551		M+1
								#	0.167919		M+2
##	measurements							#	0.439584	HIS_2,3,4,5,6	M
#	0.632395	ALA_2,3	M					#	0.282504		M+1
#	0.197806		M+1					#	0.143334		M+2
#	0.169799		M+2					#	0.0619648		M+3
#	0.608305	ALA_1,2,3	M					#	0.057076		M+4
#	0.20673		M+1					#	0.0155378		M+5
#	0.0356236		M+2					#	0.388175	HIS_1,2,3,4,5,6	M
#	0.149341		M+3					#	0.287641		M+1
#	0.727812	ASP_1,2	M					#	0.122628		M+2
#	0.124231		M+1					#	0.0835574		M+3
#	0.147957		M+2					#	0.0470757		M+4
#	0.442417	ASP_2,3,4	M					#	0.0555929		M+5
#	0.328675		M+1					#	0.0153308		M+6
#	0.172204		M+2					#	0.28696	ILE_2,3,4,5,6	M
#	0.0567043		M+3					#	0.300851		M+1
#	0.413362	ASP_1,2,3,4	M					#	0.248033		M+2
#	0.325814		M+1					#	0.118848		M+3
#	0.118554		M+2					#	0.0373958		M+4
#	0.105592		M+3					#	0.00791142		M+5
#	0.0366777		M+4					#	0.265313	ILE_1,2,3,4,5,6	M
#	0.355203	GLU_2,3,4,5	M					#	0.291627		M+1
#	0.332078		M+1					#	0.205734		M+2
#	0.220679		M+2					#	0.1428		M+3
#	0.0753299		M+3					#	0.0638583		M+4
#	0.01671		M+4					#	0.0243		M+5
#	0.301088	GLU_1,2,3,4,5	M					#	0.00636791		M+6
#	0.302177		M+1					#	0.282209	LEU_2,3,4,5,6	M
#	0.23544		M+2					#	0.30015		M+1
#	0.119574		M+3					#	0.246874		M+2
#	0.0341669		M+4					#	0.123163		M+3
#	0.00755448		M+5					#	0.0386458		M+4
#	0.81376	GLY_2	M					#	0.00895825		M+5
#	0.18624		M+1					#	0.26593	LEU_1,2,3,4,5,6	M
#	0.771736	GLY_1,2	M					#	0.241096		M+1
#	0.0756683		M+1					#	0.274492		M+2
#	0.152596		M+2					#	0.129308		M+3
#	0.644837	HIS_1,2	M					#	0.0694368		M+4
#	0.18346		M+1					#	0.0154356		M+5
#	0.171703		M+2					#	0.00430151		M+6
#	0.423422	HIS_2,3,4,5,6	M					#	0.242035	LYS_2,3,4,5,6	M
#	0.272502		M+1					#	0.331725		M+1
#	0.142537		M+2					#	0.258541		M+2
#	0.0827851		M+3					#	0.12496		M+3
#	0.0533965		M+4					#	0.036684		M+4
#	0.0253579		M+5					#	0.00605593		M+5
#	0.3867	HIS_1,2,3,4,5,6	M					#	0.228074	LYS_1,2,3,4,5,6	M
#	0.284609		M+1					#	0.276791		M+1
#	0.119957		M+2					#	0.268537		M+2
#	0.0906972		M+3					#	0.144901		M+3
#	0.0483016		M+4					#	0.0632847		M+4
#	0.0539167		M+5					#	0.0155048		M+5
#	0.0158194		M+6					#	0.00290789		M+6
#	0.290007	ILE_2,3,4,5,6	M					#	0.338323	MET_2,3,4,5	M
#	0.291338		M+1					#	0.35797		M+1
#	0.249288		M+2					#	0.210546		M+2
#	0.122417		M+3					#	0.0806402		M+3
#	0.0387317		M+4					#	0.0125203		M+4
#	0.00821844		M+5					#	0.32101	MET_2,3,4,5,6	M
#	0.275248	ILE_1,2,3,4,5,6	M					#	0.355478		M+1
#	0.291055		M+1					#	0.146876		M+2
#	0.207006		M+2					#	0.104701		M+3
#	0.139003		M+3					#	0.0609245		M+4
#	0.0592895		M+4					#	0.0110107		M+5
#	0.0238756		M+5					#	0.249118	PHE_2,3,4,5,6,7,8,9	M
#	0.00452216		M+6					#	0.228236		M+1
#	0.287111	LEU_2,3,4,5,6	M					#	0.215405		M+2
#	0.29251		M+1					#	0.132365		M+3
#	0.249625		M+2					#	0.0923644		M+4
#	0.123696		M+3					#	0.0476547		M+5
#	0.0383953		M+4					#	0.025671		M+6
#	0.00866248		M+5					#	0.00706086		M+7
#	0.291114	LEU_1,2,3,4,5,6	M					#	0.002124		M+8
#	0.24008		M+1					#	0.236395	PHE_1,2,3,4,5,6,7,8,9	M
#	0.266922		M+2					#	0.22822		M+1
#	0.121806		M+3					#	0.16374		M+2
#	0.0636176		M+4					#	0.156452		M+3
#	0.0134557		M+5					#	0.105122		M+4
#	0.00300394		M+6					#	0.059527		M+5
#	0.262504	LYS_2,3,4,5,6	M					#	0.0299512		M+6
#	0.329165		M+1					#	0.0142093		M+7
#	0.250541		M+2					#	0.00451521		M+8
#	0.118131		M+3					#	0.0018685		M+9
#	0.0344884		M+4					#	0.359813	PRO_2,3,4,5	M
#	0.00517055		M+5					#	0.318057		M+1
#	0.25531	LYS_1,2,3,4,5,6	M					#	0.229579		M+2
#	0.285349		M+1					#	0.0740505		M+3
#	0.254536		M+2					#	0.0185009		M+4
#	0.132509		M+3					#	0.773572	SER_1,2	M
#	0.057842		M+4					#	0.076435		M+1
#	0.011977		M+5					#	0.149993		M+2
#	0.00247691		M+6					#	0.643815	SER_2,3	M
#	0.350768	MET_2,3,4,5	M					#	0.204211		M+1
#	0.349721		M+1					#	0.151974		M+2
#	0.181095		M+2					#	0.610981	SER_1,2,3	M
#	0.0946546		M+3					#	0.212229		M+1
#	0.0237608		M+4					#	0.0434649		M+2
#	0.330901	MET_2,3,4,5,6	M					#	0.133325		M+3
#	0.3328		M+1					#	0.413247	THR_1,2,3,4	M
#	0.153994		M+2					#	0.32902		M+1
#	0.0949455		M+3					#	0.115135		M+2
#	0.0663344		M+4					#	0.103325		M+3
#	0.0210258		M+5					#	0.0392723		M+4
#	0.259733	PHE_2,3,4,5,6,7,8,9	M					#	0.413256	VAL_2,3,4,5	M
#	0.219801		M+1					#	0.250139		M+1
#	0.217912		M+2					#	0.24699		M+2
#	0.128286		M+3					#	0.0631895		M+3
#	0.0913381		M+4					#	0.0264252		M+4
#	0.0471047		M+5					#	0.390862	VAL_1,2,3,4,5	M
#	0.0265418		M+6					#	0.25507		M+1
#	0.00734007		M+7					#	0.164407		M+2
#	0.00194264		M+8					#	0.133036		M+3
#	0.254354	PHE_1,2,3,4,5,6,7,8,9	M					#	0.0335848		M+4
#	0.219913		M+1					#	0.023041		M+5
#	0.161914		M+2					#	0.693951	CO2_EX_1	M
#	0.154313		M+3					#	0.306049		M+1
#	0.0993839		M+4					#	0.614636	PYRcyt_1,2,3	M
#	0.0592476		M+5					#	0.207576		M+1
#	0.0288776		M+6					#	0.0322567		M+2
#	0.0152018		M+7					#	0.145532		M+3
#	0.00448113		M+8					#	0.647716	PYRcyt_2,3	M
#	0.00231321		M+9					#	0.186853		M+1
#	0.358242	PRO_2,3,4,5	M					#	0.165431		M+2
#	0.334121		M+1					#	0.809031	PYRcyt_1	M
#	0.220441		M+2					#	0.190969		M+1
#	0.0703758		M+3					#	0.814564	PYRcyt_2	M
#	0.0168202		M+4					#	0.185436		M+1
#	0.779182	SER_1,2	M					#	0.667721	PYRcyt_3	M
#	0.0679962		M+1					#	0.332279		M+1
#	0.152822		M+2					#	0.595748	PYRmit_1,2,3	M
#	0.627345	SER_2,3	M					#	0.222645		M+1
#	0.214726		M+1					#	0.0470329		M+2
#	0.157929		M+2					#	0.134574		M+3
#	0.603828	SER_1,2,3	M					#	0.633868	PYRmit_2,3	M
#	0.214425		M+1					#	0.208957		M+1
#	0.0421302		M+2					#	0.157176		M+2
#	0.139617		M+3					#	0.802875	PYRmit_1	M
#	0.41453	THR_1,2,3,4	M					#	0.197125		M+1
#	0.329198		M+1					#	0.804023	PYRmit_2	M
#	0.114927		M+2					#	0.195977		M+1
#	0.105148		M+3					#	0.672669	PYRmit_3	M
#	0.0361969		M+4					#	0.327331		M+1
#	0.402538	VAL_2,3,4,5	M					#	0.426477	OAAcyt_1,2,3,4	M
#	0.250013		M+1					#	0.332151		M+1
#	0.252367		M+2					#	0.0860046		M+2
#	0.0664305		M+3					#	0.110843		M+3
#	0.0286513		M+4					#	0.0445239		M+4
#	0.395896	VAL_1,2,3,4,5	M					#	0.449478	OAAcyt_2,3,4	M
#	0.246014		M+1					#	0.327906		M+1
#	0.16721		M+2					#	0.171988		M+2
#	0.134121		M+3					#	0.0506283		M+3
#	0.0321485		M+4					#	0.808981	OAAcyt_1	M
#	0.0246104		M+5					#	0.191019		M+1
#	0.66	CO2_EX_1	M					#	0.81449	OAAcyt_2	M
#	0.34		M+1					#	0.18551		M+1
								#	0.667724	OAAcyt_3	M
##	error							#	0.332276		M+1
#	0.0123187	ALA_2,3	M					#	0.69402	OAAcyt_4	M
#	0.00716478		M+1					#	0.30598		M+1
#	0.00984704		M+2					#	0.388696	OAAmit_1,2,3,4	M
#	0.015315	ALA_1,2,3	M					#	0.323211		M+1
#	0.00963621		M+1					#	0.169191		M+2
#	0.005		M+2					#	0.0893752		M+3
#	0.0135378		M+3					#	0.0295271		M+4
#	0.0163639	ASP_1,2	M					#	0.441269	OAAmit_2,3,4	M
#	0.00729767		M+1					#	0.341416		M+1
#	0.0103354		M+2					#	0.1721		M+2
#	0.0147112	ASP_2,3,4	M					#	0.0452155		M+3
#	0.00844386		M+1					#	0.773435	OAAmit_1	M
#	0.0230637		M+2					#	0.226565		M+1
#	0.0136639		M+3					#	0.753625	OAAmit_2	M
#	0.0170574	ASP_1,2,3,4	M					#	0.246375		M+1
#	0.0188328		M+1					#	0.696313	OAAmit_3	M
#	0.0468001		M+2					#	0.303687		M+1
#	0.0271801		M+3					#	0.7288	OAAmit_4	M
#	0.0153794		M+4					#	0.2712		M+1
#	0.0228407	GLU_2,3,4,5	M					#	0.633868	ACCOAcyt_1,2	M
#	0.0172241		M+1					#	0.208957		M+1
#	0.00813795		M+2					#	0.157176		M+2
#	0.00796393		M+3					#	0.804023	ACCOAcyt_1	M
#	0.00618675		M+4					#	0.195977		M+1
#	0.0200688	GLU_1,2,3,4,5	M					#	0.672669	ACCOAcyt_2	M
#	0.0194899		M+1					#	0.327331		M+1
#	0.0114767		M+2					#	0.633868	ACCOAmit_1,2	M
#	0.00636111		M+3					#	0.208957		M+1
#	0.0284939		M+4					#	0.157176		M+2
#	0.0168962		M+5					#	0.804023	ACCOAmit_1	M
#	0.0112121	GLY_2	M					#	0.195977		M+1
#	0.0112121		M+1					#	0.672669	ACCOAmit_2	M
#	0.0127335	GLY_1,2	M					#	0.327331		M+1
#	0.00962575		M+1
#	0.00542973		M+2
#	0.0632791	HIS_1,2	M
#	0.058178		M+1
#	0.0552204		M+2
#	0.0168706	HIS_2,3,4,5,6	M
#	0.034711		M+1
#	0.005		M+2
#	0.0192239		M+3
#	0.0127193		M+4
#	0.0271818		M+5
#	0.0212063	HIS_1,2,3,4,5,6	M
#	0.0320651		M+1
#	0.005		M+2
#	0.005		M+3
#	0.005		M+4
#	0.00912373		M+5
#	0.00751391		M+6
#	0.017579	ILE_2,3,4,5,6	M
#	0.0181644		M+1
#	0.005		M+2
#	0.005		M+3
#	0.0306952		M+4
#	0.0161987		M+5
#	0.0447187	ILE_1,2,3,4,5,6	M
#	0.0468904		M+1
#	0.00994361		M+2
#	0.0482972		M+3
#	0.00992892		M+4
#	0.0341635		M+5
#	0.0394688		M+6
#	0.0232654	LEU_2,3,4,5,6	M
#	0.0391541		M+1
#	0.005		M+2
#	0.005		M+3
#	0.01238		M+4
#	0.0052625		M+5
#	0.0760851	LEU_1,2,3,4,5,6	M
#	0.0419586		M+1
#	0.020899		M+2
#	0.00657113		M+3
#	0.0571499		M+4
#	0.0394895		M+5
#	0.035431		M+6
#	0.0205658	LYS_2,3,4,5,6	M
#	0.0213211		M+1
#	0.0116289		M+2
#	0.00984969		M+3
#	0.0316591		M+4
#	0.0306365		M+5
#	0.033969	LYS_1,2,3,4,5,6	M
#	0.0445986		M+1
#	0.0098235		M+2
#	0.005		M+3
#	0.00747704		M+4
#	0.0327881		M+5
#	0.0284948		M+6
#	0.0494088	MET_2,3,4,5	M
#	0.0281629		M+1
#	0.0317828		M+2
#	0.0279279		M+3
#	0.0269705		M+4
#	0.0485512	MET_2,3,4,5,6	M
#	0.0388155		M+1
#	0.0296166		M+2
#	0.010426		M+3
#	0.0493781		M+4
#	0.0210258		M+5
#	0.0183094	PHE_2,3,4,5,6,7,8,9	M
#	0.0341485		M+1
#	0.005		M+2
#	0.00578215		M+3
#	0.005		M+4
#	0.005		M+5
#	0.00514722		M+6
#	0.0120369		M+7
#	0.00755179		M+8
#	0.0340677	PHE_1,2,3,4,5,6,7,8,9	M
#	0.0516182		M+1
#	0.00580345		M+2
#	0.005		M+3
#	0.005		M+4
#	0.005		M+5
#	0.0054923		M+6
#	0.00592674		M+7
#	0.0127215		M+8
#	0.00754965		M+9
#	0.0365572	PRO_2,3,4,5	M
#	0.0211549		M+1
#	0.0132543		M+2
#	0.0120451		M+3
#	0.00581537		M+4
#	0.0122924	SER_1,2	M
#	0.0123309		M+1
#	0.00821477		M+2
#	0.0150638	SER_2,3	M
#	0.009557		M+1
#	0.00807235		M+2
#	0.0109891	SER_1,2,3	M
#	0.00984427		M+1
#	0.00618123		M+2
#	0.00867487		M+3
#	0.014083	THR_1,2,3,4	M
#	0.0165169		M+1
#	0.005		M+2
#	0.0264107		M+3
#	0.0144694		M+4
#	0.0122773	VAL_2,3,4,5	M
#	0.00608157		M+1
#	0.005		M+2
#	0.0054719		M+3
#	0.00823718		M+4
#	0.0145182	VAL_1,2,3,4,5	M
#	0.0228328		M+1
#	0.005		M+2
#	0.005		M+3
#	0.00931281		M+4
#	0.00714086		M+5
#	0.2	CO2_EX_1	M
#	0.2		M+1

## Sheet: Sd model H. polymorpha
rxnID	rxnEq	rxnCTrans	rates	rxnType	basis
R1	GLC_1_13C = GLC_EX	abcdef = abcdef		F				3PG	3-phosphoglycerate
R2	GLC_U13C = GLC_EX	abcdef = abcdef		F				6PG	6-phosphogluconate
R3	GLC_EX = GLC	abcdef = abcdef		F	X			AA	acetaldehyde
R4	GLC + ATP = G6P	abcdef + X = abcdef		F				AC	acetate
R5	G6P = F6P	abcdef = abcdef		FR				ACCOAb	lumped acetyl-CoA
R6	F6P = G6P	abcdef = abcdef		R	X			ACCOAcyt	cytosolic acetyl-CoA
R7	F6P + ATP = F16BP	abcdef + X = abcdef		FR				ACCOAmit	mitochondrial acetyl-CoA
R8	F16BP = F6P + ATP	abcdef = abcdef + X		R	X			ATP	adenosine-triphosphate
R9	F16BP = DHAP + G3P	abcdef = abc + def		FR				CITmit	citrate
R10	DHAP + G3P = F16BP	abc + def = abcdef		R	X			CO2	carbon dioxide
R11	DHAP = G3P	abc = cba		FR				CYTRED	reduced cytochrome c
R12	G3P = DHAP	cba = abc		R	X			DHAP	dihydroxyacetone phosphate
R13	G3P = 3PG + ATP + NADH	abc = abc + X + X		FR				E4P	erythrose 4-phosphate
R14	3PG + ATP + NADH = G3P	abc + X + X = abc		R	X			ETOH	ethanol
R15	3PG = PEP	abc = abc		FR				F16BP	fructose 1,6-bisphosphate
R16	PEP = 3PG	abc = abc		R	X			F6P	fructofuranose 6-phosphate
R17	PEP = PYRcyt + ATP	abc = abc + X		FR				FUMmit	fumarate
R18	PYRcyt + ATP = PEP	abc + X = abc		R	X			G3P	glyceraldehyde 3-phosphate
R19	G6P = 6PG + NADPH	abcdef = abcdef + X		F				G6P	glucose 6-phosphate
R20	6PG = P5P + CO2 + NADPH	abcdef = bcdef + a + X		F				GLC	glucose
R21	P5P + P5P = S7P + G3P	abcde + fghij = fgabcde + hij		FR				GLC_EX	extracellular glucose
R22	S7P + G3P = P5P + P5P	fgabcde + hij = abcde + fghij		R	X			GLY	glycine
R23	S7P + G3P = E4P + F6P	abcdefg + hij = defg + abchij		FR				GLYC	glycerol
R24	E4P + F6P = S7P + G3P	defg + abchij = abcdefg + hij		R	X			GLYOXYcyt	glyoxylate
R25	E4P + P5P = F6P + G3P	abcd + efghi = efabcd + ghi		FR				H	proton
R26	F6P + G3P = E4P + P5P	efabcd + ghi = abcd + efghi		R	X			ICTcyt	cytosolic isocitrate
R27	DHAP + NADH = GLYC	abc + X = abc		F				ICTmit	mitchondrial isocitrate
R28	GLYC = GLYC_EX	abc = abc		F	X			MALcyt	cytosolic malate
R29	PYRcyt = PYRmit	abc = abc		F				MALmit	mitochondrial malate
R30	PYRmit = ACCOAmit + CO2 + NADH	abc = bc + a + X		F				MTHFx	methylene-tetrahydrofolate
R31	ACCOAmit + OAAmit = CITmit	ab + cdef = fedbac		F				NADH	nicotinamide adenine dinucleotide
R32	CITmit = ICTmit	abcdef = abcdef		F				NADPH	nicotinamide adenine dinucleotide phosphate
R33	ICTmit = ICTcyt	abcdef = abcdef		F				O2	oxygen
R34	ICTmit = OGAmit + CO2 + NADH	abcdef = abcde + f + X		F				OAAb	lumped oxaloacetate
R35	ICTmit = OGAmit + CO2 + NADPH	abcdef = abcde + f + X		F				OAAcyt	cytosolic oxaloacetate
R36	OGAmit = 0.5 SUCmit + 0.5 SUCmit + CO2 + ATP + NADH	abcde = 0.5 bcde + 0.5 edcb + a + X + X		F				OAAmit	mitochondrial oxaloacetate
R37	SUCmit = 0.5 FUMmit + 0.5 FUMmit + UQH2	abcd = 0.5 abcd + 0.5 dcba + X		FR				OGAmit	?-ketoglutarate
R38	FUMmit + UQH2 = 0.5 SUCmit + 0.5 SUCmit	abcd + X = 0.5 abcd + 0.5 dcba		R	X			P5P	ribulose 5-phosphate
R39	FUMmit = MALmit	abcd = abcd		FR				PEP	phosphoenolpyruvate
R40	MALmit = 0.5 FUMmit + 0.5 FUMmit	abcd = 0.5 abcd + 0.5 dcba		R	X			PYRb	lumped pyruvate
R41	MALmit = OAAmit + NADH	abcd = abcd + X		FR				PYRcyt	cytosolic pyruvate
R42	OAAmit + NADH = MALmit	abcd + X = abcd		R	X			PYRmit	mitochondrial pyruvate
R43	PYRcyt + CO2 + ATP = OAAcyt	abc + d + X = abcd		F				S7P	sedoheptulose-7-phosphate
R44	OAAcyt + ATP = PEP + CO2	abcd + X = abc + d		F				SER	serine
R45	MALmit = PYRmit + CO2 + NADH	abcd = abc + d + X		F				SUCcyt	cytosolic succinate
R46	MALmit = PYRmit + CO2 + NADPH	abcd = abc + d + X		F				SUCmit	mitochondrial succinate
R47	PYRcyt = AA + CO2	abc = bc + a		F				THR	threonine
R48	AA + NADH = ETOH	ab + X = ab		FR				UQH2	dihydroxyubiquinone
R49	ETOH = AA + NADH	ab = ab + X		R	X			GLC_1_13C	C1 labeled glucose
R50	AA = AC + NADH	ab = ab + X		F				GLC_U13C	U labeled glucose
R51	AA = AC + NADPH	ab = ab + X		F				MTHF_B	Biomass building MTHF
R52	AC + ATP = ACCOAcyt	ab + X = ab		F				MTHFM	unlabeled MTHF
R53	ETOH = ETOH_EX	ab = ab		F	X			MTHFU	labeled MTHF
R54	AC = AC_EX	ab = ab		F	X			MTHF_out	MTHF exchange sink
R55	OAAmit = OAAcyt	abcd = abcd		FR				CO2_EX	Produced CO2
R56	OAAcyt = OAAmit	abcd = abcd		R	X			CO2_out	CO2 exchange sink
R57	ACCOAcyt + OAAcyt = ICTcyt	ab + cdef = fedbac		F				CO2_unlabeled	unlabeled CO2
R58	ACCOAcyt = ACCOAmit	ab = ab		FR				O2_EX	Substrate O2
R59	ACCOAmit = ACCOAcyt	ab = ab		R	X			ATP_M	Maintenance ATP
R60	ICTcyt = GLYOXYcyt + 0.5 SUCcyt + 0.5 SUCcyt	abcdef = ab + 0.5 cdef + 0.5 fedc		F				ATP_B	Biomass building ATP
R61	SUCcyt + H = SUCmit	abcd + X = abcd		F				ETOH_EX	Excreted ethanol
R62	ACCOAcyt + GLYOXYcyt = MALcyt	ab + cd = cdba		F				AC_EX	Excreted acetate
R63	MALcyt = OAAcyt + NADH	abcd = abcd + X		F				GLYC_EX	Excreted glycerol
R64	MALcyt = MALmit	abcd = abcd		F				NADPH_B	Biomass building NADPH
R65	CO2 = CO2_EX	a = a		F				PYR_B	Biomass building pyruvate
R66	CO2_unlabeled + CO2 = CO2 + CO2_out	a + b = a + b		F				ACCOA_B	Biomass building acetyl-CoA
R67	MTHFx + MTHFM = MTHF_out + MTHFx	a + b = a + b		F				OAA_B	Biomass building oxaloacetate
R68	MTHFx + MTHFU = MTHF_out + MTHFx	a + b = a + b		F				SER_B	Biomass building serine
R69	OAAcyt = THR	abcd = abcd		F				THR_B	Biomass building threonine
R70	OAAmit = THR	abcd = abcd		F				GLY_B	Biomass building glycine
R71	3PG = SER + NADH	abc = abc + X		F				OGA_B	Biomass building ?-ketoglutarate
R72	GLYOXYcyt = GLY	ab = ab		F				PEP_B	Biomass building phosphoenolpyruvate
R73	SER = GLY + MTHFx	abc = ab + c		FR				P5P_B	Biomass building ribulose 5-phosphate
R74	GLY + MTHFx = SER	ab + c = abc		R	X			E4P_B	Biomass building erythrose 4-phosphate
R75	MTHFx + CO2 = GLY	a + b = ab		FR				G3P_B	Biomass building glyceraldehyde 3-phosphate
R76	GLY = MTHFx + CO2	ab = a + b		R	X			G6P_B	Biomass building glucose 6-phosphate
R77	THR = GLY + AA	abcd = ab + cd		FR				Z	CO2 source outside modeled network
R78	GLY + AA = THR	ab + cd = abcd		R	X			Y	NADH source outside modeled network
R79	PYRcyt = PYRb	abc = abc		F				ALAx	simulated alanine
R80	PYRmit = PYRb	abc = abc		F				ASPx	simulated aspartate
R81	ACCOAcyt = ACCOAb	ab = ab		F				GLUx	simulated glutamate
R82	ACCOAmit = ACCOAb	ab = ab		F				GLYx	simulated glycine
R83	OAAcyt = OAAb	abcd = abcd		F				HISx	simulated histidine
R84	OAAmit = OAAb	abcd = abcd		F				ILEx	simulated isoleucine
R85	O2_EX = O2			B	X			LEUx	simulated leucine
R86	NADH = UQH2			B				LYSx	simulated lysine
R87	UQH2 = 2 CYTRED + 1.5 H			B				METx	simulated methionine
R88	4 CYTRED + O2 = 2 H			B				PHEx	simulated phenylalanine
R89	2 H = ATP			B				PROx	simulated proline
R90	ATP = ATP_M			B				SERx	simulated serine
R91	ATP = ATP_B			B	X			THRx	simulated threonine
R92	NADPH = NADPH_B			B	X			VALx	simulated valine
R93	OAAb = OAA_B			B	X			ISVb	simulated isovalerate
R94	SER = SER_B			B	X			ILEo	simulated isoleucine originated from pyruvate and oxaloacetate
R95	THR = THR_B			B	X			ILEt	simulated isoleucine originated from pyruvate and threonine
R96	GLY = GLY_B			B	23.28			SHKMx	simulated shikimate
R97	OGAb = OGA_B			B	X			CO2x	unbalanced CO2
R98	PEP = PEP_B			B	X
R99	P5P = P5P_B			B	X
R100	E4P = E4P_B			B	X
R101	G3P = G3P_B			B	X
R102	G6P = G6P_B			B	X
R103	ACCOAb = ACCOA_B			B	X
R104	PYRb = PYR_B			B	X
R105	Z = CO2			B	X
R106	Y = NADH			B	X
R107	MTHFx = MTHF_B			B	X
R108	CO2 = CO2_EX	a = a		S	0
R109	THR = THRx	abcd = abcd		S
R110	SER = SERx	abc = abc		S
R111	GLY = GLYx	ab = ab		S
R112	PYRmit = ALAx	abc = abc		SF	1
R113	PYRcyt = ALAx	abc = abc		SF	0
R114	OAAcyt = ASPx	abcd = abcd		SF	X
R115	OAAmit = ASPx	abcd = abcd		SF
R116	PYRmit + PYRmit = VALx + CO2x	abc + def = abefc + d		SF	1
R117	PYRcyt + PYRcyt = VALx + CO2x	abc + def = abefc + d		SF	0
R118	PYRcyt + OAAcyt = ILEo + CO2x	abc + defg = debfgc + a		SF	0
R119	PYRmit + OAAmit = ILEo + CO2x	abc + defg = debfgc + a		SF	1
R120	PYRcyt + THR = ILEt + CO2x	abc + defg = debfgc + a		SF	0
R121	PYRmit + THR = ILEt + CO2x	abc + defg = debfgc + a		SF	1
R122	ILEo = ILEx	abcdef = abcdef		SF	X
R123	ILEt = ILEx	abcdef = abcdef		SF
R124	PYRcyt + PYRcyt = ISVb + CO2x	abc + def = abefc + d		SF	0
R125	PYRmit + PYRmit = ISVb + CO2x	abc + def = abefc + d		SF	1
R126	ISVb + ACCOAmit = LEUx + CO2x	abcde + gh = ghbcde + a		SF	1
R127	ISVb + ACCOAcyt = LEUx + CO2x	abcde + gh = ghbcde + a		SF	0
R128	OGAmit = PROx	abcde = abcde		S
R129	P5P + MTHFx = HISx	abcde + f = edcbaf		S
R130	OGAmit + ACCOAcyt = LYSx + CO2x	abcde + fg = fgbcde + a		SF	1
R131	OGAmit + ACCOAmit = LYSx + CO2x	abcde + fg = fgbcde + a		SF	0
R132	E4P + PEP = SHKMx	abcd + efg = efgabcd		S
R133	SHKMx + PEP = PHEx + CO2x	abcdefg + hij = hijbcdefg + a		S
R134	SHKMx + PEP = TYRx + CO2x	abcdefg + hij = hijbcdefg + a		S
R135	OGAmit = GLUx	abcde = abcde		S
R136	OAAcyt + MTHFx = METx	abcd + e = abcde		SF	X
R137	OAAmit + MTHFx = METx	abcd + e = abcde		SF
##	excludedMetabolites
#	GLC_1_13C
#	GLC_U13C
#	MTHF_B
#	MTHFM
#	MTHFU
#	MTHF_out
#	CO2_EX
#	CO2_out
#	CO2_unlabeled
#	O2_EX
#	ATP_M
#	ATP_B
#	ETOH_EX
#	AC_EX
#	GLYC_EX
#	NADPH_B
#	PYR_B
#	ACCOA_B
#	OAA_B
#	SER_B
#	THR_B
#	GLY_B
#	OGA_B
#	PEP_B
#	P5P_B
#	E4P_B
#	G3P_B
#	G6P_B
#	Z
#	Y
##	simulatedMDVs							##	MDVs from forward simulation based on best flux solution
#	ALAx#011							#	0.64347	ALA_2,3	M
#	ALAx#111							#	0.193771		M+1
#	ASPx#1100							#	0.162759		M+2
#	ASPx#0111							#	0.608434	ALA_1,2,3	M
#	ASPx#1111							#	0.213412		M+1
#	GLUx#01111							#	0.0357226		M+2
#	GLUx#11111							#	0.142431		M+3
#	GLYx#01							#	0.729143	ASP_1,2	M
#	GLYx#11							#	0.124871		M+1
#	HISx#110000							#	0.145987		M+2
#	HISx#011111							#	0.45075	ASP_2,3,4	M
#	HISx#111111							#	0.330751		M+1
#	ILEx#011111							#	0.173347		M+2
#	ILEx#111111							#	0.0451527		M+3
#	LEUx#011111							#	0.415499	ASP_1,2,3,4	M
#	LEUx#111111							#	0.32565		M+1
#	LYSx#011111							#	0.119562		M+2
#	LYSx#111111							#	0.103549		M+3
#	METx#01111							#	0.0357403		M+4
#	METx#11111							#	0.354681	GLU_2,3,4,5	M
#	PHEx#011111111							#	0.322404		M+1
#	PHEx#111111111							#	0.227817		M+2
#	PROx#01111							#	0.076583		M+3
#	SERx#110							#	0.0185151		M+4
#	SERx#011							#	0.281213	GLU_1,2,3,4,5	M
#	SERx#111							#	0.306301		M+1
#	THRx#1111							#	0.25128		M+2
#	VALx#01111							#	0.117434		M+3
#	VALx#11111							#	0.0368867		M+4
#	CO2_EX#1							#	0.00688617		M+5
								#	0.81397	GLY_2	M
##	inputSubstrates							#	0.18603		M+1
#	GLC_1_13C							#	0.769996	GLY_1,2	M
#	GLC_U13C							#	0.0813365		M+1
#	MTHFM							#	0.148667		M+2
#	MTHFU							#	0.700479	HIS_1,2	M
#	CO2_unlabeled							#	0.133514		M+1
								#	0.166007		M+2
##	measurements							#	0.447738	HIS_2,3,4,5,6	M
#	0.632395	ALA_2,3	M					#	0.276848		M+1
#	0.197806		M+1					#	0.1436		M+2
#	0.169799		M+2					#	0.0614136		M+3
#	0.608305	ALA_1,2,3	M					#	0.0572349		M+4
#	0.20673		M+1					#	0.0131662		M+5
#	0.0356236		M+2					#	0.395287	HIS_1,2,3,4,5,6	M
#	0.149341		M+3					#	0.282034		M+1
#	0.727812	ASP_1,2	M					#	0.123866		M+2
#	0.124231		M+1					#	0.0826841		M+3
#	0.147957		M+2					#	0.0474861		M+4
#	0.442417	ASP_2,3,4	M					#	0.0556732		M+5
#	0.328675		M+1					#	0.0129692		M+6
#	0.172204		M+2					#	0.290352	ILE_2,3,4,5,6	M
#	0.0567043		M+3					#	0.299957		M+1
#	0.413362	ASP_1,2,3,4	M					#	0.248918		M+2
#	0.325814		M+1					#	0.116443		M+3
#	0.118554		M+2					#	0.0369658		M+4
#	0.105592		M+3					#	0.00736514		M+5
#	0.0366777		M+4					#	0.268067	ILE_1,2,3,4,5,6	M
#	0.355203	GLU_2,3,4,5	M					#	0.290316		M+1
#	0.332078		M+1					#	0.206583		M+2
#	0.220679		M+2					#	0.142748		M+3
#	0.0753299		M+3					#	0.0624984		M+4
#	0.01671		M+4					#	0.0239203		M+5
#	0.301088	GLU_1,2,3,4,5	M					#	0.00586812		M+6
#	0.302177		M+1					#	0.276239	LEU_2,3,4,5,6	M
#	0.23544		M+2					#	0.304185		M+1
#	0.119574		M+3					#	0.247795		M+2
#	0.0341669		M+4					#	0.124296		M+3
#	0.00755448		M+5					#	0.0386677		M+4
#	0.81376	GLY_2	M					#	0.00881717		M+5
#	0.18624		M+1					#	0.266459	LEU_1,2,3,4,5,6	M
#	0.771736	GLY_1,2	M					#	0.240669		M+1
#	0.0756683		M+1					#	0.27466		M+2
#	0.152596		M+2					#	0.129026		M+3
#	0.644837	HIS_1,2	M					#	0.0694751		M+4
#	0.18346		M+1					#	0.0153988		M+5
#	0.171703		M+2					#	0.00431252		M+6
#	0.423422	HIS_2,3,4,5,6	M					#	0.236626	LYS_2,3,4,5,6	M
#	0.272502		M+1					#	0.333147		M+1
#	0.142537		M+2					#	0.2593		M+2
#	0.0827851		M+3					#	0.126921		M+3
#	0.0533965		M+4					#	0.0378429		M+4
#	0.0253579		M+5					#	0.00616271		M+5
#	0.3867	HIS_1,2,3,4,5,6	M					#	0.228258	LYS_1,2,3,4,5,6	M
#	0.284609		M+1					#	0.276164		M+1
#	0.119957		M+2					#	0.266787		M+2
#	0.0906972		M+3					#	0.145888		M+3
#	0.0483016		M+4					#	0.0638348		M+4
#	0.0539167		M+5					#	0.0160534		M+5
#	0.0158194		M+6					#	0.00301438		M+6
#	0.290007	ILE_2,3,4,5,6	M					#	0.357818	MET_2,3,4,5	M
#	0.291338		M+1					#	0.353639		M+1
#	0.249288		M+2					#	0.205248		M+2
#	0.122417		M+3					#	0.0733467		M+3
#	0.0387317		M+4					#	0.00994795		M+4
#	0.00821844		M+5					#	0.335415	MET_2,3,4,5,6	M
#	0.275248	ILE_1,2,3,4,5,6	M					#	0.34815		M+1
#	0.291055		M+1					#	0.147259		M+2
#	0.207006		M+2					#	0.106597		M+3
#	0.139003		M+3					#	0.0541562		M+4
#	0.0592895		M+4					#	0.00842289		M+5
#	0.0238756		M+5					#	0.244557	PHE_2,3,4,5,6,7,8,9	M
#	0.00452216		M+6					#	0.231562		M+1
#	0.287111	LEU_2,3,4,5,6	M					#	0.216163		M+2
#	0.29251		M+1					#	0.133113		M+3
#	0.249625		M+2					#	0.0923841		M+4
#	0.123696		M+3					#	0.0477158		M+5
#	0.0383953		M+4					#	0.0254376		M+6
#	0.00866248		M+5					#	0.00702069		M+7
#	0.291114	LEU_1,2,3,4,5,6	M					#	0.00204618		M+8
#	0.24008		M+1					#	0.231272	PHE_1,2,3,4,5,6,7,8,9	M
#	0.266922		M+2					#	0.230486		M+1
#	0.121806		M+3					#	0.166813		M+2
#	0.0636176		M+4					#	0.155965		M+3
#	0.0134557		M+5					#	0.105591		M+4
#	0.00300394		M+6					#	0.059752		M+5
#	0.262504	LYS_2,3,4,5,6	M					#	0.0297672		M+6
#	0.329165		M+1					#	0.0140962		M+7
#	0.250541		M+2					#	0.00446528		M+8
#	0.118131		M+3					#	0.00179138		M+9
#	0.0344884		M+4					#	0.354681	PRO_2,3,4,5	M
#	0.00517055		M+5					#	0.322404		M+1
#	0.25531	LYS_1,2,3,4,5,6	M					#	0.227817		M+2
#	0.285349		M+1					#	0.076583		M+3
#	0.254536		M+2					#	0.0185151		M+4
#	0.132509		M+3					#	0.769997	SER_1,2	M
#	0.057842		M+4					#	0.0813348		M+1
#	0.011977		M+5					#	0.148668		M+2
#	0.00247691		M+6					#	0.643651	SER_2,3	M
#	0.350768	MET_2,3,4,5	M					#	0.202872		M+1
#	0.349721		M+1					#	0.153477		M+2
#	0.181095		M+2					#	0.608804	SER_1,2,3	M
#	0.0946546		M+3					#	0.214128		M+1
#	0.0237608		M+4					#	0.0428633		M+2
#	0.330901	MET_2,3,4,5,6	M					#	0.134204		M+3
#	0.3328		M+1					#	0.417858	THR_1,2,3,4	M
#	0.153994		M+2					#	0.325803		M+1
#	0.0949455		M+3					#	0.11531		M+2
#	0.0663344		M+4					#	0.104614		M+3
#	0.0210258		M+5					#	0.0364148		M+4
#	0.259733	PHE_2,3,4,5,6,7,8,9	M					#	0.414054	VAL_2,3,4,5	M
#	0.219801		M+1					#	0.249372		M+1
#	0.217912		M+2					#	0.247008		M+2
#	0.128286		M+3					#	0.063076		M+3
#	0.0913381		M+4					#	0.0264905		M+4
#	0.0471047		M+5					#	0.391509	VAL_1,2,3,4,5	M
#	0.0265418		M+6					#	0.255221		M+1
#	0.00734007		M+7					#	0.163368		M+2
#	0.00194264		M+8					#	0.133307		M+3
#	0.254354	PHE_1,2,3,4,5,6,7,8,9	M					#	0.0334133		M+4
#	0.219913		M+1					#	0.023182		M+5
#	0.161914		M+2					#	0.712641	CO2_EX_1	M
#	0.154313		M+3					#	0.287359		M+1
#	0.0993839		M+4					#	0.608748	PYRcyt_1,2,3	M
#	0.0592476		M+5					#	0.213167		M+1
#	0.0288776		M+6					#	0.0354788		M+2
#	0.0152018		M+7					#	0.142606		M+3
#	0.00448113		M+8					#	0.643717	PYRcyt_2,3	M
#	0.00231321		M+9					#	0.193393		M+1
#	0.358242	PRO_2,3,4,5	M					#	0.16289		M+2
#	0.334121		M+1					#	0.80723	PYRcyt_1	M
#	0.220441		M+2					#	0.19277		M+1
#	0.0703758		M+3					#	0.813717	PYRcyt_2	M
#	0.0168202		M+4					#	0.186283		M+1
#	0.779182	SER_1,2	M					#	0.66711	PYRcyt_3	M
#	0.0679962		M+1					#	0.33289		M+1
#	0.152822		M+2					#	0.608434	PYRmit_1,2,3	M
#	0.627345	SER_2,3	M					#	0.213412		M+1
#	0.214726		M+1					#	0.0357226		M+2
#	0.157929		M+2					#	0.142431		M+3
#	0.603828	SER_1,2,3	M					#	0.64347	PYRmit_2,3	M
#	0.214425		M+1					#	0.193771		M+1
#	0.0421302		M+2					#	0.162759		M+2
#	0.139617		M+3					#	0.807138	PYRmit_1	M
#	0.41453	THR_1,2,3,4	M					#	0.192862		M+1
#	0.329198		M+1					#	0.813535	PYRmit_2	M
#	0.114927		M+2					#	0.186465		M+1
#	0.105148		M+3					#	0.667176	PYRmit_3	M
#	0.0361969		M+4					#	0.332824		M+1
#	0.402538	VAL_2,3,4,5	M					#	0.427612	OAAcyt_1,2,3,4	M
#	0.250013		M+1					#	0.326437		M+1
#	0.252367		M+2					#	0.0977279		M+2
#	0.0664305		M+3					#	0.109019		M+3
#	0.0286513		M+4					#	0.0392042		M+4
#	0.395896	VAL_1,2,3,4,5	M					#	0.456032	OAAcyt_2,3,4	M
#	0.246014		M+1					#	0.325492		M+1
#	0.16721		M+2					#	0.172229		M+2
#	0.134121		M+3					#	0.0462472		M+3
#	0.0321485		M+4					#	0.802924	OAAcyt_1	M
#	0.0246104		M+5					#	0.197076		M+1
#	0.66	CO2_EX_1	M					#	0.805219	OAAcyt_2	M
#	0.34		M+1					#	0.194781		M+1
								#	0.670207	OAAcyt_3	M
##	error							#	0.329793		M+1
#	0.0123187	ALA_2,3	M					#	0.715884	OAAcyt_4	M
#	0.00716478		M+1					#	0.284116		M+1
#	0.00984704		M+2					#	0.383926	OAAmit_1,2,3,4	M
#	0.015315	ALA_1,2,3	M					#	0.323597		M+1
#	0.00963621		M+1					#	0.176476		M+2
#	0.005		M+2					#	0.0892893		M+3
#	0.0135378		M+3					#	0.0267112		M+4
#	0.0163639	ASP_1,2	M					#	0.43698	OAAmit_2,3,4	M
#	0.00729767		M+1					#	0.344458		M+1
#	0.0103354		M+2					#	0.176262		M+2
#	0.0147112	ASP_2,3,4	M					#	0.0422997		M+3
#	0.00844386		M+1					#	0.772618	OAAmit_1	M
#	0.0230637		M+2					#	0.227382		M+1
#	0.0136639		M+3					#	0.745405	OAAmit_2	M
#	0.0170574	ASP_1,2,3,4	M					#	0.254595		M+1
#	0.0188328		M+1					#	0.692005	OAAmit_3	M
#	0.0468001		M+2					#	0.307995		M+1
#	0.0271801		M+3					#	0.738709	OAAmit_4	M
#	0.0153794		M+4					#	0.261291		M+1
#	0.0228407	GLU_2,3,4,5	M					#	0.643559	ACCOAcyt_1,2	M
#	0.0172241		M+1					#	0.193634		M+1
#	0.00813795		M+2					#	0.162807		M+2
#	0.00796393		M+3					#	0.813601	ACCOAcyt_1	M
#	0.00618675		M+4					#	0.186399		M+1
#	0.0200688	GLU_1,2,3,4,5	M					#	0.667152	ACCOAcyt_2	M
#	0.0194899		M+1					#	0.332848		M+1
#	0.0114767		M+2					#	0.643537	ACCOAmit_1,2	M
#	0.00636111		M+3					#	0.193668		M+1
#	0.0284939		M+4					#	0.162795		M+2
#	0.0168962		M+5					#	0.813584	ACCOAmit_1	M
#	0.0112121	GLY_2	M					#	0.186416		M+1
#	0.0112121		M+1					#	0.667158	ACCOAmit_2	M
#	0.0127335	GLY_1,2	M					#	0.332842		M+1
#	0.00962575		M+1
#	0.00542973		M+2
#	0.0632791	HIS_1,2	M
#	0.058178		M+1
#	0.0552204		M+2
#	0.0168706	HIS_2,3,4,5,6	M
#	0.034711		M+1
#	0.005		M+2
#	0.0192239		M+3
#	0.0127193		M+4
#	0.0271818		M+5
#	0.0212063	HIS_1,2,3,4,5,6	M
#	0.0320651		M+1
#	0.005		M+2
#	0.005		M+3
#	0.005		M+4
#	0.00912373		M+5
#	0.00751391		M+6
#	0.017579	ILE_2,3,4,5,6	M
#	0.0181644		M+1
#	0.005		M+2
#	0.005		M+3
#	0.0306952		M+4
#	0.0161987		M+5
#	0.0447187	ILE_1,2,3,4,5,6	M
#	0.0468904		M+1
#	0.00994361		M+2
#	0.0482972		M+3
#	0.00992892		M+4
#	0.0341635		M+5
#	0.0394688		M+6
#	0.0232654	LEU_2,3,4,5,6	M
#	0.0391541		M+1
#	0.005		M+2
#	0.005		M+3
#	0.01238		M+4
#	0.0052625		M+5
#	0.0760851	LEU_1,2,3,4,5,6	M
#	0.0419586		M+1
#	0.020899		M+2
#	0.00657113		M+3
#	0.0571499		M+4
#	0.0394895		M+5
#	0.035431		M+6
#	0.0205658	LYS_2,3,4,5,6	M
#	0.0213211		M+1
#	0.0116289		M+2
#	0.00984969		M+3
#	0.0316591		M+4
#	0.0306365		M+5
#	0.033969	LYS_1,2,3,4,5,6	M
#	0.0445986		M+1
#	0.0098235		M+2
#	0.005		M+3
#	0.00747704		M+4
#	0.0327881		M+5
#	0.0284948		M+6
#	0.0494088	MET_2,3,4,5	M
#	0.0281629		M+1
#	0.0317828		M+2
#	0.0279279		M+3
#	0.0269705		M+4
#	0.0485512	MET_2,3,4,5,6	M
#	0.0388155		M+1
#	0.0296166		M+2
#	0.010426		M+3
#	0.0493781		M+4
#	0.0210258		M+5
#	0.0183094	PHE_2,3,4,5,6,7,8,9	M
#	0.0341485		M+1
#	0.005		M+2
#	0.00578215		M+3
#	0.005		M+4
#	0.005		M+5
#	0.00514722		M+6
#	0.0120369		M+7
#	0.00755179		M+8
#	0.0340677	PHE_1,2,3,4,5,6,7,8,9	M
#	0.0516182		M+1
#	0.00580345		M+2
#	0.005		M+3
#	0.005		M+4
#	0.005		M+5
#	0.0054923		M+6
#	0.00592674		M+7
#	0.0127215		M+8
#	0.00754965		M+9
#	0.0365572	PRO_2,3,4,5	M
#	0.0211549		M+1
#	0.0132543		M+2
#	0.0120451		M+3
#	0.00581537		M+4
#	0.0122924	SER_1,2	M
#	0.0123309		M+1
#	0.00821477		M+2
#	0.0150638	SER_2,3	M
#	0.009557		M+1
#	0.00807235		M+2
#	0.0109891	SER_1,2,3	M
#	0.00984427		M+1
#	0.00618123		M+2
#	0.00867487		M+3
#	0.014083	THR_1,2,3,4	M
#	0.0165169		M+1
#	0.005		M+2
#	0.0264107		M+3
#	0.0144694		M+4
#	0.0122773	VAL_2,3,4,5	M
#	0.00608157		M+1
#	0.005		M+2
#	0.0054719		M+3
#	0.00823718		M+4
#	0.0145182	VAL_1,2,3,4,5	M
#	0.0228328		M+1
#	0.005		M+2
#	0.005		M+3
#	0.00931281		M+4
#	0.00714086		M+5
#	0.2	CO2_EX_1	M
#	0.2		M+1

## Sheet: Sdmin model H. polymorpha
rxnID	rxnEq	rxnCTrans	rates	rxnType	basis
R1	GLC_1_13C = GLC_EX	abcdef = abcdef		F				3PG	3-phosphoglycerate
R2	GLC_U13C = GLC_EX	abcdef = abcdef		F				6PG	6-phosphogluconate
R3	GLC_EX = GLC	abcdef = abcdef		F	X			AA	acetaldehyde
R4	GLC + ATP = G6P	abcdef + X = abcdef		F				AC	acetate
R5	G6P = F6P	abcdef = abcdef		FR				ACCOAb	lumped acetyl-CoA
R6	F6P = G6P	abcdef = abcdef		R	X			ACCOAcyt	cytosolic acetyl-CoA
R7	F6P + ATP = F16BP	abcdef + X = abcdef		FR				ACCOAmit	mitochondrial acetyl-CoA
R8	F16BP = F6P + ATP	abcdef = abcdef + X		R	X			ATP	adenosine-triphosphate
R9	F16BP = DHAP + G3P	abcdef = abc + def		FR				CITmit	citrate
R10	DHAP + G3P = F16BP	abc + def = abcdef		R	X			CO2	carbon dioxide
R11	DHAP = G3P	abc = cba		FR				CYTRED	reduced cytochrome c
R12	G3P = DHAP	cba = abc		R	X			DHAP	dihydroxyacetone phosphate
R13	G3P = 3PG + ATP + NADH	abc = abc + X + X		FR				E4P	erythrose 4-phosphate
R14	3PG + ATP + NADH = G3P	abc + X + X = abc		R	X			ETOH	ethanol
R15	3PG = PEP	abc = abc		FR				F16BP	fructose 1,6-bisphosphate
R16	PEP = 3PG	abc = abc		R	X			F6P	fructofuranose 6-phosphate
R17	PEP = PYRcyt + ATP	abc = abc + X		FR				FUMmit	fumarate
R18	PYRcyt + ATP = PEP	abc + X = abc		R	X			G3P	glyceraldehyde 3-phosphate
R19	G6P = 6PG + NADPH	abcdef = abcdef + X		F				G6P	glucose 6-phosphate
R20	6PG = P5P + CO2 + NADPH	abcdef = bcdef + a + X		F				GLC	glucose
R21	P5P + P5P = S7P + G3P	abcde + fghij = fgabcde + hij		FR				GLC_EX	extracellular glucose
R22	S7P + G3P = P5P + P5P	fgabcde + hij = abcde + fghij		R	X			GLY	glycine
R23	S7P + G3P = E4P + F6P	abcdefg + hij = defg + abchij		FR				GLYC	glycerol
R24	E4P + F6P = S7P + G3P	defg + abchij = abcdefg + hij		R	X			GLYOXYcyt	glyoxylate
R25	E4P + P5P = F6P + G3P	abcd + efghi = efabcd + ghi		FR				H	proton
R26	F6P + G3P = E4P + P5P	efabcd + ghi = abcd + efghi		R	X			ICTcyt	cytosolic isocitrate
R27	DHAP + NADH = GLYC	abc + X = abc		F				ICTmit	mitchondrial isocitrate
R28	GLYC = GLYC_EX	abc = abc		F	X			MALcyt	cytosolic malate
R29	PYRcyt = PYRmit	abc = abc		F				MALmit	mitochondrial malate
R30	PYRmit = ACCOAmit + CO2 + NADH	abc = bc + a + X		F				MTHFx	methylene-tetrahydrofolate
R31	ACCOAmit + OAAmit = CITmit	ab + cdef = fedbac		F				NADH	nicotinamide adenine dinucleotide
R32	CITmit = ICTmit	abcdef = abcdef		F				NADPH	nicotinamide adenine dinucleotide phosphate
R33	ICTmit = ICTcyt	abcdef = abcdef		F				O2	oxygen
R34	ICTmit = OGAmit + CO2 + NADH	abcdef = abcde + f + X		F				OAAb	lumped oxaloacetate
R35	ICTmit = OGAmit + CO2 + NADPH	abcdef = abcde + f + X		F				OAAcyt	cytosolic oxaloacetate
R36	OGAmit = 0.5 SUCmit + 0.5 SUCmit + CO2 + ATP + NADH	abcde = 0.5 bcde + 0.5 edcb + a + X + X		F				OAAmit	mitochondrial oxaloacetate
R37	SUCmit = 0.5 FUMmit + 0.5 FUMmit + UQH2	abcd = 0.5 abcd + 0.5 dcba + X		FR				OGAmit	?-ketoglutarate
R38	FUMmit + UQH2 = 0.5 SUCmit + 0.5 SUCmit	abcd + X = 0.5 abcd + 0.5 dcba		R	X			P5P	ribulose 5-phosphate
R39	FUMmit = MALmit	abcd = abcd		FR				PEP	phosphoenolpyruvate
R40	MALmit = 0.5 FUMmit + 0.5 FUMmit	abcd = 0.5 abcd + 0.5 dcba		R	X			PYRb	lumped pyruvate
R41	MALmit = OAAmit + NADH	abcd = abcd + X		FR				PYRcyt	cytosolic pyruvate
R42	OAAmit + NADH = MALmit	abcd + X = abcd		R	X			PYRmit	mitochondrial pyruvate
R43	PYRcyt + CO2 + ATP = OAAcyt	abc + d + X = abcd		F				S7P	sedoheptulose-7-phosphate
R44	OAAcyt + ATP = PEP + CO2	abcd + X = abc + d		F				SER	serine
R45	MALmit = PYRmit + CO2 + NADH	abcd = abc + d + X		F				SUCcyt	cytosolic succinate
R46	MALmit = PYRmit + CO2 + NADPH	abcd = abc + d + X		F				SUCmit	mitochondrial succinate
R47	PYRcyt = AA + CO2	abc = bc + a		F				THR	threonine
R48	AA + NADH = ETOH	ab + X = ab		FR				UQH2	dihydroxyubiquinone
R49	ETOH = AA + NADH	ab = ab + X		R	X			GLC_1_13C	C1 labeled glucose
R50	AA = AC + NADH	ab = ab + X		F				GLC_U13C	U labeled glucose
R51	AA = AC + NADPH	ab = ab + X		F				MTHF_B	Biomass building MTHF
R52	AC + ATP = ACCOAcyt	ab + X = ab		F				MTHFM	unlabeled MTHF
R53	ETOH = ETOH_EX	ab = ab		F	X			MTHFU	labeled MTHF
R54	AC = AC_EX	ab = ab		F	X			MTHF_out	MTHF exchange sink
R55	OAAmit = OAAcyt	abcd = abcd		FR				CO2_EX	Produced CO2
R56	OAAcyt = OAAmit	abcd = abcd		R	X			CO2_out	CO2 exchange sink
R57	ACCOAcyt + OAAcyt = ICTcyt	ab + cdef = fedbac		F				CO2_unlabeled	unlabeled CO2
R58	ACCOAcyt = ACCOAmit	ab = ab		FR				O2_EX	Substrate O2
R59	ACCOAmit = ACCOAcyt	ab = ab		R	X			ATP_M	Maintenance ATP
R60	ICTcyt = GLYOXYcyt + 0.5 SUCcyt + 0.5 SUCcyt	abcdef = ab + 0.5 cdef + 0.5 fedc		F				ATP_B	Biomass building ATP
R61	SUCcyt + H = SUCmit	abcd + X = abcd		F				ETOH_EX	Excreted ethanol
R62	ACCOAcyt + GLYOXYcyt = MALcyt	ab + cd = cdba		F				AC_EX	Excreted acetate
R63	MALcyt = OAAcyt + NADH	abcd = abcd + X		F				GLYC_EX	Excreted glycerol
R64	MALcyt = MALmit	abcd = abcd		F				NADPH_B	Biomass building NADPH
R65	CO2 = CO2_EX	a = a		F				PYR_B	Biomass building pyruvate
R66	CO2_unlabeled + CO2 = CO2 + CO2_out	a + b = a + b		F				ACCOA_B	Biomass building acetyl-CoA
R67	MTHFx + MTHFM = MTHF_out + MTHFx	a + b = a + b		F				OAA_B	Biomass building oxaloacetate
R68	MTHFx + MTHFU = MTHF_out + MTHFx	a + b = a + b		F				SER_B	Biomass building serine
R69	OAAcyt = THR	abcd = abcd		F				THR_B	Biomass building threonine
R70	OAAmit = THR	abcd = abcd		F				GLY_B	Biomass building glycine
R71	3PG = SER + NADH	abc = abc + X		F				OGA_B	Biomass building ?-ketoglutarate
R72	GLYOXYcyt = GLY	ab = ab		F				PEP_B	Biomass building phosphoenolpyruvate
R73	SER = GLY + MTHFx	abc = ab + c		FR				P5P_B	Biomass building ribulose 5-phosphate
R74	GLY + MTHFx = SER	ab + c = abc		R	X			E4P_B	Biomass building erythrose 4-phosphate
R75	MTHFx + CO2 = GLY	a + b = ab		FR				G3P_B	Biomass building glyceraldehyde 3-phosphate
R76	GLY = MTHFx + CO2	ab = a + b		R	X			G6P_B	Biomass building glucose 6-phosphate
R77	THR = GLY + AA	abcd = ab + cd		FR				Z	CO2 source outside modeled network
R78	GLY + AA = THR	ab + cd = abcd		R	X			Y	NADH source outside modeled network
R79	PYRcyt = PYRb	abc = abc		F				ALAx	simulated alanine
R80	PYRmit = PYRb	abc = abc		F				ASPx	simulated aspartate
R81	ACCOAcyt = ACCOAb	ab = ab		F				GLUx	simulated glutamate
R82	ACCOAmit = ACCOAb	ab = ab		F				GLYx	simulated glycine
R83	OAAcyt = OAAb	abcd = abcd		F				HISx	simulated histidine
R84	OAAmit = OAAb	abcd = abcd		F				ILEx	simulated isoleucine
R85	O2_EX = O2			B	X			LEUx	simulated leucine
R86	NADH = UQH2			B				LYSx	simulated lysine
R87	UQH2 = 2 CYTRED + 1.5 H			B				METx	simulated methionine
R88	4 CYTRED + O2 = 2 H			B				PHEx	simulated phenylalanine
R89	2 H = ATP			B				PROx	simulated proline
R90	ATP = ATP_M			B				SERx	simulated serine
R91	ATP = ATP_B			B	X			THRx	simulated threonine
R92	NADPH = NADPH_B			B	X			VALx	simulated valine
R93	OAAb = OAA_B			B	X			ISVb	simulated isovalerate
R94	SER = SER_B			B	X			ILEo	simulated isoleucine originated from pyruvate and oxaloacetate
R95	THR = THR_B			B	X			ILEt	simulated isoleucine originated from pyruvate and threonine
R96	GLY = GLY_B			B	23.28			SHKMx	simulated shikimate
R97	OGAb = OGA_B			B	X			CO2x	unbalanced CO2
R98	PEP = PEP_B			B	X
R99	P5P = P5P_B			B	X
R100	E4P = E4P_B			B	X
R101	G3P = G3P_B			B	X
R102	G6P = G6P_B			B	X
R103	ACCOAb = ACCOA_B			B	X
R104	PYRb = PYR_B			B	X
R105	Z = CO2			B	X
R106	Y = NADH			B	X
R107	MTHFx = MTHF_B			B	X
R108	CO2 = CO2_EX	a = a		S	0
R109	THR = THRx	abcd = abcd		S
R110	SER = SERx	abc = abc		S
R111	GLY = GLYx	ab = ab		S
R112	PYRmit = ALAx	abc = abc		SF	X
R113	PYRcyt = ALAx	abc = abc		SF
R114	OAAcyt = ASPx	abcd = abcd		SF	X
R115	OAAmit = ASPx	abcd = abcd		SF
R116	PYRmit + PYRmit = VALx + CO2x	abc + def = abefc + d		SF	1
R117	PYRcyt + PYRcyt = VALx + CO2x	abc + def = abefc + d		SF	0
R118	PYRcyt + OAAcyt = ILEo + CO2x	abc + defg = debfgc + a		SF	X
R119	PYRmit + OAAmit = ILEo + CO2x	abc + defg = debfgc + a		SF
R120	PYRcyt + THR = ILEt + CO2x	abc + defg = debfgc + a		SF	X
R121	PYRmit + THR = ILEt + CO2x	abc + defg = debfgc + a		SF
R122	ILEo = ILEx	abcdef = abcdef		SF	X
R123	ILEt = ILEx	abcdef = abcdef		SF
R124	PYRcyt + PYRcyt = ISVb + CO2x	abc + def = abefc + d		SF	0
R125	PYRmit + PYRmit = ISVb + CO2x	abc + def = abefc + d		SF	1
R126	ISVb + ACCOAmit = LEUx + CO2x	abcde + gh = ghbcde + a		SF	X
R127	ISVb + ACCOAcyt = LEUx + CO2x	abcde + gh = ghbcde + a		SF
R128	OGAmit = PROx	abcde = abcde		S
R129	P5P + MTHFx = HISx	abcde + f = edcbaf		S
R130	OGAmit + ACCOAcyt = LYSx + CO2x	abcde + fg = fgbcde + a		SF	X
R131	OGAmit + ACCOAmit = LYSx + CO2x	abcde + fg = fgbcde + a		SF
R132	E4P + PEP = SHKMx	abcd + efg = efgabcd		S
R133	SHKMx + PEP = PHEx + CO2x	abcdefg + hij = hijbcdefg + a		S
R134	SHKMx + PEP = TYRx + CO2x	abcdefg + hij = hijbcdefg + a		S
R135	OGAmit = GLUx	abcde = abcde		S
R136	OAAcyt + MTHFx = METx	abcd + e = abcde		SF	X
R137	OAAmit + MTHFx = METx	abcd + e = abcde		SF
##	excludedMetabolites
#	GLC_1_13C
#	GLC_U13C
#	MTHF_B
#	MTHFM
#	MTHFU
#	MTHF_out
#	CO2_EX
#	CO2_out
#	CO2_unlabeled
#	O2_EX
#	ATP_M
#	ATP_B
#	ETOH_EX
#	AC_EX
#	GLYC_EX
#	NADPH_B
#	PYR_B
#	ACCOA_B
#	OAA_B
#	SER_B
#	THR_B
#	GLY_B
#	OGA_B
#	PEP_B
#	P5P_B
#	E4P_B
#	G3P_B
#	G6P_B
#	Z
#	Y
##	simulatedMDVs							##	MDVs from forward simulation based on best flux solution
#	ALAx#011							#	0.644531	ALA_2,3	M
#	ALAx#111							#	0.19171		M+1
#	ASPx#1100							#	0.163759		M+2
#	ASPx#0111							#	0.609706	ALA_1,2,3	M
#	ASPx#1111							#	0.211025		M+1
#	GLUx#01111							#	0.0391398		M+2
#	GLUx#11111							#	0.140129		M+3
#	GLYx#01							#	0.730171	ASP_1,2	M
#	GLYx#11							#	0.123574		M+1
#	HISx#110000							#	0.146255		M+2
#	HISx#011111							#	0.445631	ASP_2,3,4	M
#	HISx#111111							#	0.332669		M+1
#	ILEx#011111							#	0.172505		M+2
#	ILEx#111111							#	0.0491954		M+3
#	LEUx#011111							#	0.41041	ASP_1,2,3,4	M
#	LEUx#111111							#	0.327831		M+1
#	LYSx#011111							#	0.122491		M+2
#	LYSx#111111							#	0.100997		M+3
#	METx#01111							#	0.0382711		M+4
#	METx#11111							#	0.362657	GLU_2,3,4,5	M
#	PHEx#011111111							#	0.314887		M+1
#	PHEx#111111111							#	0.228733		M+2
#	PROx#01111							#	0.0747264		M+3
#	SERx#110							#	0.0189961		M+4
#	SERx#011							#	0.283335	GLU_1,2,3,4,5	M
#	SERx#111							#	0.304413		M+1
#	THRx#1111							#	0.249323		M+2
#	VALx#01111							#	0.118411		M+3
#	VALx#11111							#	0.037094		M+4
#	CO2_EX#1							#	0.00742415		M+5
								#	0.813606	GLY_2	M
##	inputSubstrates							#	0.186394		M+1
#	GLC_1_13C							#	0.773861	GLY_1,2	M
#	GLC_U13C							#	0.0774791		M+1
#	MTHFM							#	0.14866		M+2
#	MTHFU							#	0.702244	HIS_1,2	M
#	CO2_unlabeled							#	0.127999		M+1
								#	0.169757		M+2
##	measurements							#	0.430396	HIS_2,3,4,5,6	M
#	0.632395	ALA_2,3	M					#	0.290244		M+1
#	0.197806		M+1					#	0.14186		M+2
#	0.169799		M+2					#	0.0631946		M+3
#	0.608305	ALA_1,2,3	M					#	0.0541136		M+4
#	0.20673		M+1					#	0.0201917		M+5
#	0.0356236		M+2					#	0.377195	HIS_1,2,3,4,5,6	M
#	0.149341		M+3					#	0.297162		M+1
#	0.727812	ASP_1,2	M					#	0.119592		M+2
#	0.124231		M+1					#	0.0889681		M+3
#	0.147957		M+2					#	0.0446188		M+4
#	0.442417	ASP_2,3,4	M					#	0.0525233		M+5
#	0.328675		M+1					#	0.0199411		M+6
#	0.172204		M+2					#	0.289165	ILE_2,3,4,5,6	M
#	0.0567043		M+3					#	0.2981		M+1
#	0.413362	ASP_1,2,3,4	M					#	0.247555		M+2
#	0.325814		M+1					#	0.119193		M+3
#	0.118554		M+2					#	0.0377773		M+4
#	0.105592		M+3					#	0.00820999		M+5
#	0.0366777		M+4					#	0.266991	ILE_1,2,3,4,5,6	M
#	0.355203	GLU_2,3,4,5	M					#	0.289076		M+1
#	0.332078		M+1					#	0.206722		M+2
#	0.220679		M+2					#	0.142951		M+3
#	0.0753299		M+3					#	0.0637533		M+4
#	0.01671		M+4					#	0.0240518		M+5
#	0.301088	GLU_1,2,3,4,5	M					#	0.00645476		M+6
#	0.302177		M+1					#	0.277893	LEU_2,3,4,5,6	M
#	0.23544		M+2					#	0.303174		M+1
#	0.119574		M+3					#	0.247838		M+2
#	0.0341669		M+4					#	0.123715		M+3
#	0.00755448		M+5					#	0.0386202		M+4
#	0.81376	GLY_2	M					#	0.00876063		M+5
#	0.18624		M+1					#	0.26652	LEU_1,2,3,4,5,6	M
#	0.771736	GLY_1,2	M					#	0.240135		M+1
#	0.0756683		M+1					#	0.274863		M+2
#	0.152596		M+2					#	0.129001		M+3
#	0.644837	HIS_1,2	M					#	0.0696962		M+4
#	0.18346		M+1					#	0.0154398		M+5
#	0.171703		M+2					#	0.00434518		M+6
#	0.423422	HIS_2,3,4,5,6	M					#	0.243343	LYS_2,3,4,5,6	M
#	0.272502		M+1					#	0.330603		M+1
#	0.142537		M+2					#	0.257078		M+2
#	0.0827851		M+3					#	0.125395		M+3
#	0.0533965		M+4					#	0.0373313		M+4
#	0.0253579		M+5					#	0.00624971		M+5
#	0.3867	HIS_1,2,3,4,5,6	M					#	0.233384	LYS_1,2,3,4,5,6	M
#	0.284609		M+1					#	0.272737		M+1
#	0.119957		M+2					#	0.267239		M+2
#	0.0906972		M+3					#	0.143683		M+3
#	0.0483016		M+4					#	0.0639927		M+4
#	0.0539167		M+5					#	0.0158655		M+5
#	0.0158194		M+6					#	0.00309979		M+6
#	0.290007	ILE_2,3,4,5,6	M					#	0.311258	MET_2,3,4,5	M
#	0.291338		M+1					#	0.364396		M+1
#	0.249288		M+2					#	0.219407		M+2
#	0.122417		M+3					#	0.0889143		M+3
#	0.0387317		M+4					#	0.016024		M+4
#	0.00821844		M+5					#	0.295637	MET_2,3,4,5,6	M
#	0.275248	ILE_1,2,3,4,5,6	M					#	0.361566		M+1
#	0.291055		M+1					#	0.161306		M+2
#	0.207006		M+2					#	0.102513		M+3
#	0.139003		M+3					#	0.0651091		M+4
#	0.0592895		M+4					#	0.0138684		M+5
#	0.0238756		M+5					#	0.25287	PHE_2,3,4,5,6,7,8,9	M
#	0.00452216		M+6					#	0.225404		M+1
#	0.287111	LEU_2,3,4,5,6	M					#	0.215535		M+2
#	0.29251		M+1					#	0.133157		M+3
#	0.249625		M+2					#	0.0916308		M+4
#	0.123696		M+3					#	0.047274		M+5
#	0.0383953		M+4					#	0.0251145		M+6
#	0.00866248		M+5					#	0.00691617		M+7
#	0.291114	LEU_1,2,3,4,5,6	M					#	0.00209904		M+8
#	0.24008		M+1					#	0.240179	PHE_1,2,3,4,5,6,7,8,9	M
#	0.266922		M+2					#	0.22665		M+1
#	0.121806		M+3					#	0.162953		M+2
#	0.0636176		M+4					#	0.157792		M+3
#	0.0134557		M+5					#	0.103835		M+4
#	0.00300394		M+6					#	0.0587454		M+5
#	0.262504	LYS_2,3,4,5,6	M					#	0.0298074		M+6
#	0.329165		M+1					#	0.0137868		M+7
#	0.250541		M+2					#	0.0044343		M+8
#	0.118131		M+3					#	0.00181667		M+9
#	0.0344884		M+4					#	0.362657	PRO_2,3,4,5	M
#	0.00517055		M+5					#	0.314887		M+1
#	0.25531	LYS_1,2,3,4,5,6	M					#	0.228733		M+2
#	0.285349		M+1					#	0.0747264		M+3
#	0.254536		M+2					#	0.0189961		M+4
#	0.132509		M+3					#	0.776249	SER_1,2	M
#	0.057842		M+4					#	0.074959		M+1
#	0.011977		M+5					#	0.148792		M+2
#	0.00247691		M+6					#	0.639921	SER_2,3	M
#	0.350768	MET_2,3,4,5	M					#	0.206813		M+1
#	0.349721		M+1					#	0.153266		M+2
#	0.181095		M+2					#	0.607906	SER_1,2,3	M
#	0.0946546		M+3					#	0.215402		M+1
#	0.0237608		M+4					#	0.0445608		M+2
#	0.330901	MET_2,3,4,5,6	M					#	0.132131		M+3
#	0.3328		M+1					#	0.417788	THR_1,2,3,4	M
#	0.153994		M+2					#	0.330927		M+1
#	0.0949455		M+3					#	0.115189		M+2
#	0.0663344		M+4					#	0.0982931		M+3
#	0.0210258		M+5					#	0.0378033		M+4
#	0.259733	PHE_2,3,4,5,6,7,8,9	M					#	0.414147	VAL_2,3,4,5	M
#	0.219801		M+1					#	0.248763		M+1
#	0.217912		M+2					#	0.247384		M+2
#	0.128286		M+3					#	0.0630781		M+3
#	0.0913381		M+4					#	0.0266281		M+4
#	0.0471047		M+5					#	0.391547	VAL_1,2,3,4,5	M
#	0.0265418		M+6					#	0.25405		M+1
#	0.00734007		M+7					#	0.16609		M+2
#	0.00194264		M+8					#	0.132072		M+3
#	0.254354	PHE_1,2,3,4,5,6,7,8,9	M					#	0.0334926		M+4
#	0.219913		M+1					#	0.0227488		M+5
#	0.161914		M+2					#	0.690133	CO2_EX_1	M
#	0.154313		M+3					#	0.309867		M+1
#	0.0993839		M+4					#	0.618976	PYRcyt_1,2,3	M
#	0.0592476		M+5					#	0.203693		M+1
#	0.0288776		M+6					#	0.0319832		M+2
#	0.0152018		M+7					#	0.145348		M+3
#	0.00448113		M+8					#	0.651681	PYRcyt_2,3	M
#	0.00231321		M+9					#	0.180379		M+1
#	0.358242	PRO_2,3,4,5	M					#	0.167939		M+2
#	0.334121		M+1					#	0.812555	PYRcyt_1	M
#	0.220441		M+2					#	0.187445		M+1
#	0.0703758		M+3					#	0.815247	PYRcyt_2	M
#	0.0168202		M+4					#	0.184753		M+1
#	0.779182	SER_1,2	M					#	0.668495	PYRcyt_3	M
#	0.0679962		M+1					#	0.331505		M+1
#	0.152822		M+2					#	0.608424	PYRmit_1,2,3	M
#	0.627345	SER_2,3	M					#	0.212038		M+1
#	0.214726		M+1					#	0.0401293		M+2
#	0.157929		M+2					#	0.139408		M+3
#	0.603828	SER_1,2,3	M					#	0.643543	PYRmit_2,3	M
#	0.214425		M+1					#	0.193276		M+1
#	0.0421302		M+2					#	0.163181		M+2
#	0.139617		M+3					#	0.809118	PYRmit_1	M
#	0.41453	THR_1,2,3,4	M					#	0.190882		M+1
#	0.329198		M+1					#	0.809361	PYRmit_2	M
#	0.114927		M+2					#	0.190639		M+1
#	0.105148		M+3					#	0.671	PYRmit_3	M
#	0.0361969		M+4					#	0.329		M+1
#	0.402538	VAL_2,3,4,5	M					#	0.427175	OAAcyt_1,2,3,4	M
#	0.250013		M+1					#	0.332375		M+1
#	0.252367		M+2					#	0.0851922		M+2
#	0.0664305		M+3					#	0.110219		M+3
#	0.0286513		M+4					#	0.0450381		M+4
#	0.395896	VAL_1,2,3,4,5	M					#	0.449747	OAAcyt_2,3,4	M
#	0.246014		M+1					#	0.326421		M+1
#	0.16721		M+2					#	0.171794		M+2
#	0.134121		M+3					#	0.0520386		M+3
#	0.0321485		M+4					#	0.812554	OAAcyt_1	M
#	0.0246104		M+5					#	0.187446		M+1
#	0.66	CO2_EX_1	M					#	0.815246	OAAcyt_2	M
#	0.34		M+1					#	0.184754		M+1
								#	0.668496	OAAcyt_3	M
##	error							#	0.331504		M+1
#	0.0123187	ALA_2,3	M					#	0.690134	OAAcyt_4	M
#	0.00716478		M+1					#	0.309866		M+1
#	0.00984704		M+2					#	0.3886	OAAmit_1,2,3,4	M
#	0.015315	ALA_1,2,3	M					#	0.321919		M+1
#	0.00963621		M+1					#	0.171014		M+2
#	0.005		M+2					#	0.0889986		M+3
#	0.0135378		M+3					#	0.0294679		M+4
#	0.0163639	ASP_1,2	M					#	0.440276	OAAmit_2,3,4	M
#	0.00729767		M+1					#	0.340798		M+1
#	0.0103354		M+2					#	0.17343		M+2
#	0.0147112	ASP_2,3,4	M					#	0.0454966		M+3
#	0.00844386		M+1					#	0.775333	OAAmit_1	M
#	0.0230637		M+2					#	0.224667		M+1
#	0.0136639		M+3					#	0.751495	OAAmit_2	M
#	0.0170574	ASP_1,2,3,4	M					#	0.248505		M+1
#	0.0188328		M+1					#	0.695629	OAAmit_3	M
#	0.0468001		M+2					#	0.304371		M+1
#	0.0271801		M+3					#	0.728729	OAAmit_4	M
#	0.0153794		M+4					#	0.271271		M+1
#	0.0228407	GLU_2,3,4,5	M					#	0.54397	ACCOAcyt_1,2	M
#	0.0172241		M+1					#	0.325671		M+1
#	0.00813795		M+2					#	0.130359		M+2
#	0.00796393		M+3					#	0.731449	ACCOAcyt_1	M
#	0.00618675		M+4					#	0.268551		M+1
#	0.0200688	GLU_1,2,3,4,5	M					#	0.682162	ACCOAcyt_2	M
#	0.0194899		M+1					#	0.317838		M+1
#	0.0114767		M+2					#	0.643539	ACCOAmit_1,2	M
#	0.00636111		M+3					#	0.193281		M+1
#	0.0284939		M+4					#	0.16318		M+2
#	0.0168962		M+5					#	0.809358	ACCOAmit_1	M
#	0.0112121	GLY_2	M					#	0.190642		M+1
#	0.0112121		M+1					#	0.671001	ACCOAmit_2	M
#	0.0127335	GLY_1,2	M					#	0.328999		M+1
#	0.00962575		M+1
#	0.00542973		M+2
#	0.0632791	HIS_1,2	M
#	0.058178		M+1
#	0.0552204		M+2
#	0.0168706	HIS_2,3,4,5,6	M
#	0.034711		M+1
#	0.005		M+2
#	0.0192239		M+3
#	0.0127193		M+4
#	0.0271818		M+5
#	0.0212063	HIS_1,2,3,4,5,6	M
#	0.0320651		M+1
#	0.005		M+2
#	0.005		M+3
#	0.005		M+4
#	0.00912373		M+5
#	0.00751391		M+6
#	0.017579	ILE_2,3,4,5,6	M
#	0.0181644		M+1
#	0.005		M+2
#	0.005		M+3
#	0.0306952		M+4
#	0.0161987		M+5
#	0.0447187	ILE_1,2,3,4,5,6	M
#	0.0468904		M+1
#	0.00994361		M+2
#	0.0482972		M+3
#	0.00992892		M+4
#	0.0341635		M+5
#	0.0394688		M+6
#	0.0232654	LEU_2,3,4,5,6	M
#	0.0391541		M+1
#	0.005		M+2
#	0.005		M+3
#	0.01238		M+4
#	0.0052625		M+5
#	0.0760851	LEU_1,2,3,4,5,6	M
#	0.0419586		M+1
#	0.020899		M+2
#	0.00657113		M+3
#	0.0571499		M+4
#	0.0394895		M+5
#	0.035431		M+6
#	0.0205658	LYS_2,3,4,5,6	M
#	0.0213211		M+1
#	0.0116289		M+2
#	0.00984969		M+3
#	0.0316591		M+4
#	0.0306365		M+5
#	0.033969	LYS_1,2,3,4,5,6	M
#	0.0445986		M+1
#	0.0098235		M+2
#	0.005		M+3
#	0.00747704		M+4
#	0.0327881		M+5
#	0.0284948		M+6
#	0.0494088	MET_2,3,4,5	M
#	0.0281629		M+1
#	0.0317828		M+2
#	0.0279279		M+3
#	0.0269705		M+4
#	0.0485512	MET_2,3,4,5,6	M
#	0.0388155		M+1
#	0.0296166		M+2
#	0.010426		M+3
#	0.0493781		M+4
#	0.0210258		M+5
#	0.0183094	PHE_2,3,4,5,6,7,8,9	M
#	0.0341485		M+1
#	0.005		M+2
#	0.00578215		M+3
#	0.005		M+4
#	0.005		M+5
#	0.00514722		M+6
#	0.0120369		M+7
#	0.00755179		M+8
#	0.0340677	PHE_1,2,3,4,5,6,7,8,9	M
#	0.0516182		M+1
#	0.00580345		M+2
#	0.005		M+3
#	0.005		M+4
#	0.005		M+5
#	0.0054923		M+6
#	0.00592674		M+7
#	0.0127215		M+8
#	0.00754965		M+9
#	0.0365572	PRO_2,3,4,5	M
#	0.0211549		M+1
#	0.0132543		M+2
#	0.0120451		M+3
#	0.00581537		M+4
#	0.0122924	SER_1,2	M
#	0.0123309		M+1
#	0.00821477		M+2
#	0.0150638	SER_2,3	M
#	0.009557		M+1
#	0.00807235		M+2
#	0.0109891	SER_1,2,3	M
#	0.00984427		M+1
#	0.00618123		M+2
#	0.00867487		M+3
#	0.014083	THR_1,2,3,4	M
#	0.0165169		M+1
#	0.005		M+2
#	0.0264107		M+3
#	0.0144694		M+4
#	0.0122773	VAL_2,3,4,5	M
#	0.00608157		M+1
#	0.005		M+2
#	0.0054719		M+3
#	0.00823718		M+4
#	0.0145182	VAL_1,2,3,4,5	M
#	0.0228328		M+1
#	0.005		M+2
#	0.005		M+3
#	0.00931281		M+4
#	0.00714086		M+5
#	0.2	CO2_EX_1	M
#	0.2		M+1

## Sheet: Sdr1 model H. polymorpha
rxnID	rxnEq	rxnCTrans	rates	rxnType	basis
R1	GLC_1_13C = GLC_EX	abcdef = abcdef		F				3PG	3-phosphoglycerate
R2	GLC_U13C = GLC_EX	abcdef = abcdef		F				6PG	6-phosphogluconate
R3	GLC_EX = GLC	abcdef = abcdef		F	X			AA	acetaldehyde
R4	GLC + ATP = G6P	abcdef + X = abcdef		F				AC	acetate
R5	G6P = F6P	abcdef = abcdef		FR				ACCOAb	lumped acetyl-CoA
R6	F6P = G6P	abcdef = abcdef		R	X			ACCOAcyt	cytosolic acetyl-CoA
R7	F6P + ATP = F16BP	abcdef + X = abcdef		FR				ACCOAmit	mitochondrial acetyl-CoA
R8	F16BP = F6P + ATP	abcdef = abcdef + X		R	X			ATP	adenosine-triphosphate
R9	F16BP = DHAP + G3P	abcdef = abc + def		FR				CITmit	citrate
R10	DHAP + G3P = F16BP	abc + def = abcdef		R	X			CO2	carbon dioxide
R11	DHAP = G3P	abc = cba		FR				CYTRED	reduced cytochrome c
R12	G3P = DHAP	cba = abc		R	X			DHAP	dihydroxyacetone phosphate
R13	G3P = 3PG + ATP + NADH	abc = abc + X + X		FR				E4P	erythrose 4-phosphate
R14	3PG + ATP + NADH = G3P	abc + X + X = abc		R	X			ETOH	ethanol
R15	3PG = PEP	abc = abc		FR				F16BP	fructose 1,6-bisphosphate
R16	PEP = 3PG	abc = abc		R	X			F6P	fructofuranose 6-phosphate
R17	PEP = PYRcyt + ATP	abc = abc + X		FR				FUMmit	fumarate
R18	PYRcyt + ATP = PEP	abc + X = abc		R	X			G3P	glyceraldehyde 3-phosphate
R19	G6P = 6PG + NADPH	abcdef = abcdef + X		F				G6P	glucose 6-phosphate
R20	6PG = P5P + CO2 + NADPH	abcdef = bcdef + a + X		F				GLC	glucose
R21	P5P + P5P = S7P + G3P	abcde + fghij = fgabcde + hij		FR				GLC_EX	extracellular glucose
R22	S7P + G3P = P5P + P5P	fgabcde + hij = abcde + fghij		R	X			GLY	glycine
R23	S7P + G3P = E4P + F6P	abcdefg + hij = defg + abchij		FR				GLYC	glycerol
R24	E4P + F6P = S7P + G3P	defg + abchij = abcdefg + hij		R	X			GLYOXYcyt	glyoxylate
R25	E4P + P5P = F6P + G3P	abcd + efghi = efabcd + ghi		FR				H	proton
R26	F6P + G3P = E4P + P5P	efabcd + ghi = abcd + efghi		R	X			ICTcyt	cytosolic isocitrate
R27	DHAP + NADH = GLYC	abc + X = abc		F				ICTmit	mitchondrial isocitrate
R28	GLYC = GLYC_EX	abc = abc		F	X			MALcyt	cytosolic malate
R29	PYRcyt = PYRmit	abc = abc		F				MALmit	mitochondrial malate
R30	PYRmit = ACCOAmit + CO2 + NADH	abc = bc + a + X		F				MTHFx	methylene-tetrahydrofolate
R31	ACCOAmit + OAAmit = CITmit	ab + cdef = fedbac		F				NADH	nicotinamide adenine dinucleotide
R32	CITmit = ICTmit	abcdef = abcdef		F				NADPH	nicotinamide adenine dinucleotide phosphate
R33	ICTmit = ICTcyt	abcdef = abcdef		F				O2	oxygen
R34	ICTmit = OGAmit + CO2 + NADH	abcdef = abcde + f + X		F				OAAb	lumped oxaloacetate
R35	ICTmit = OGAmit + CO2 + NADPH	abcdef = abcde + f + X		F				OAAcyt	cytosolic oxaloacetate
R36	OGAmit = 0.5 SUCmit + 0.5 SUCmit + CO2 + ATP + NADH	abcde = 0.5 bcde + 0.5 edcb + a + X + X		F				OAAmit	mitochondrial oxaloacetate
R37	SUCmit = 0.5 FUMmit + 0.5 FUMmit + UQH2	abcd = 0.5 abcd + 0.5 dcba + X		FR				OGAmit	?-ketoglutarate
R38	FUMmit + UQH2 = 0.5 SUCmit + 0.5 SUCmit	abcd + X = 0.5 abcd + 0.5 dcba		R	X			P5P	ribulose 5-phosphate
R39	FUMmit = MALmit	abcd = abcd		FR				PEP	phosphoenolpyruvate
R40	MALmit = 0.5 FUMmit + 0.5 FUMmit	abcd = 0.5 abcd + 0.5 dcba		R	X			PYRb	lumped pyruvate
R41	MALmit = OAAmit + NADH	abcd = abcd + X		FR				PYRcyt	cytosolic pyruvate
R42	OAAmit + NADH = MALmit	abcd + X = abcd		R	X			PYRmit	mitochondrial pyruvate
R43	PYRcyt + CO2 + ATP = OAAcyt	abc + d + X = abcd		F				S7P	sedoheptulose-7-phosphate
R44	OAAcyt + ATP = PEP + CO2	abcd + X = abc + d		F				SER	serine
R45	MALmit = PYRmit + CO2 + NADH	abcd = abc + d + X		F				SUCcyt	cytosolic succinate
R46	MALmit = PYRmit + CO2 + NADPH	abcd = abc + d + X		F				SUCmit	mitochondrial succinate
R47	PYRcyt = AA + CO2	abc = bc + a		F				THR	threonine
R48	AA + NADH = ETOH	ab + X = ab		FR				UQH2	dihydroxyubiquinone
R49	ETOH = AA + NADH	ab = ab + X		R	X			GLC_1_13C	C1 labeled glucose
R50	AA = AC + NADH	ab = ab + X		F				GLC_U13C	U labeled glucose
R51	AA = AC + NADPH	ab = ab + X		F				MTHF_B	Biomass building MTHF
R52	AC + ATP = ACCOAcyt	ab + X = ab		F				MTHFM	unlabeled MTHF
R53	ETOH = ETOH_EX	ab = ab		F	X			MTHFU	labeled MTHF
R54	AC = AC_EX	ab = ab		F	X			MTHF_out	MTHF exchange sink
R55	OAAmit = OAAcyt	abcd = abcd		FR				CO2_EX	Produced CO2
R56	OAAcyt = OAAmit	abcd = abcd		R	X			CO2_out	CO2 exchange sink
R57	ACCOAcyt + OAAcyt = ICTcyt	ab + cdef = fedbac		F				CO2_unlabeled	unlabeled CO2
R58	ACCOAcyt = ACCOAmit	ab = ab		FR				O2_EX	Substrate O2
R59	ACCOAmit = ACCOAcyt	ab = ab		R	X			ATP_M	Maintenance ATP
R60	ICTcyt = GLYOXYcyt + 0.5 SUCcyt + 0.5 SUCcyt	abcdef = ab + 0.5 cdef + 0.5 fedc		F				ATP_B	Biomass building ATP
R61	SUCcyt + H = SUCmit	abcd + X = abcd		F				ETOH_EX	Excreted ethanol
R62	ACCOAcyt + GLYOXYcyt = MALcyt	ab + cd = cdba		F				AC_EX	Excreted acetate
R63	MALcyt = OAAcyt + NADH	abcd = abcd + X		F				GLYC_EX	Excreted glycerol
R64	MALcyt = MALmit	abcd = abcd		F				NADPH_B	Biomass building NADPH
R65	CO2 = CO2_EX	a = a		F				PYR_B	Biomass building pyruvate
R66	CO2_unlabeled + CO2 = CO2 + CO2_out	a + b = a + b		F				ACCOA_B	Biomass building acetyl-CoA
R67	MTHFx + MTHFM = MTHF_out + MTHFx	a + b = a + b		F				OAA_B	Biomass building oxaloacetate
R68	MTHFx + MTHFU = MTHF_out + MTHFx	a + b = a + b		F				SER_B	Biomass building serine
R69	OAAcyt = THR	abcd = abcd		F				THR_B	Biomass building threonine
R70	OAAmit = THR	abcd = abcd		F	0			GLY_B	Biomass building glycine
R71	3PG = SER + NADH	abc = abc + X		F				OGA_B	Biomass building ?-ketoglutarate
R72	GLYOXYcyt = GLY	ab = ab		F				PEP_B	Biomass building phosphoenolpyruvate
R73	SER = GLY + MTHFx	abc = ab + c		FR				P5P_B	Biomass building ribulose 5-phosphate
R74	GLY + MTHFx = SER	ab + c = abc		R	X			E4P_B	Biomass building erythrose 4-phosphate
R75	MTHFx + CO2 = GLY	a + b = ab		FR				G3P_B	Biomass building glyceraldehyde 3-phosphate
R76	GLY = MTHFx + CO2	ab = a + b		R	X			G6P_B	Biomass building glucose 6-phosphate
R77	THR = GLY + AA	abcd = ab + cd		FR				Z	CO2 source outside modeled network
R78	GLY + AA = THR	ab + cd = abcd		R	X			Y	NADH source outside modeled network
R79	PYRcyt = PYRb	abc = abc		F				ALAx	simulated alanine
R80	PYRmit = PYRb	abc = abc		F				ASPx	simulated aspartate
R81	ACCOAcyt = ACCOAb	ab = ab		F				GLUx	simulated glutamate
R82	ACCOAmit = ACCOAb	ab = ab		F				GLYx	simulated glycine
R83	OAAcyt = OAAb	abcd = abcd		F				HISx	simulated histidine
R84	OAAmit = OAAb	abcd = abcd		F				ILEx	simulated isoleucine
R85	O2_EX = O2			B	X			LEUx	simulated leucine
R86	NADH = UQH2			B				LYSx	simulated lysine
R87	UQH2 = 2 CYTRED + 1.5 H			B				METx	simulated methionine
R88	4 CYTRED + O2 = 2 H			B				PHEx	simulated phenylalanine
R89	2 H = ATP			B				PROx	simulated proline
R90	ATP = ATP_M			B				SERx	simulated serine
R91	ATP = ATP_B			B	X			THRx	simulated threonine
R92	NADPH = NADPH_B			B	X			VALx	simulated valine
R93	OAAb = OAA_B			B	X			ISVb	simulated isovalerate
R94	SER = SER_B			B	X			ILEo	simulated isoleucine originated from pyruvate and oxaloacetate
R95	THR = THR_B			B	X			ILEt	simulated isoleucine originated from pyruvate and threonine
R96	GLY = GLY_B			B	23.28			SHKMx	simulated shikimate
R97	OGAb = OGA_B			B	X			CO2x	unbalanced CO2
R98	PEP = PEP_B			B	X
R99	P5P = P5P_B			B	X
R100	E4P = E4P_B			B	X
R101	G3P = G3P_B			B	X
R102	G6P = G6P_B			B	X
R103	ACCOAb = ACCOA_B			B	X
R104	PYRb = PYR_B			B	X
R105	Z = CO2			B	X
R106	Y = NADH			B	X
R107	MTHFx = MTHF_B			B	X
R108	CO2 = CO2_EX	a = a		S	0
R109	THR = THRx	abcd = abcd		S
R110	SER = SERx	abc = abc		S
R111	GLY = GLYx	ab = ab		S
R112	PYRmit = ALAx	abc = abc		SF	1
R113	PYRcyt = ALAx	abc = abc		SF	0
R114	OAAcyt = ASPx	abcd = abcd		SF	0
R115	OAAmit = ASPx	abcd = abcd		SF	1
R116	PYRmit + PYRmit = VALx + CO2x	abc + def = abefc + d		SF	1
R117	PYRcyt + PYRcyt = VALx + CO2x	abc + def = abefc + d		SF	0
R118	PYRcyt + OAAcyt = ILEo + CO2x	abc + defg = debfgc + a		SF	0
R119	PYRmit + OAAmit = ILEo + CO2x	abc + defg = debfgc + a		SF	1
R120	PYRcyt + THR = ILEt + CO2x	abc + defg = debfgc + a		SF	1
R121	PYRmit + THR = ILEt + CO2x	abc + defg = debfgc + a		SF	0
R122	ILEo = ILEx	abcdef = abcdef		SF	1
R123	ILEt = ILEx	abcdef = abcdef		SF	0
R124	PYRcyt + PYRcyt = ISVb + CO2x	abc + def = abefc + d		SF	1
R125	PYRmit + PYRmit = ISVb + CO2x	abc + def = abefc + d		SF	0
R126	ISVb + ACCOAmit = LEUx + CO2x	abcde + gh = ghbcde + a		SF	1
R127	ISVb + ACCOAcyt = LEUx + CO2x	abcde + gh = ghbcde + a		SF	0
R128	OGAmit = PROx	abcde = abcde		S
R129	P5P + MTHFx = HISx	abcde + f = edcbaf		S
R130	OGAmit + ACCOAcyt = LYSx + CO2x	abcde + fg = fgbcde + a		SF	1
R131	OGAmit + ACCOAmit = LYSx + CO2x	abcde + fg = fgbcde + a		SF	0
R132	E4P + PEP = SHKMx	abcd + efg = efgabcd		S
R133	SHKMx + PEP = PHEx + CO2x	abcdefg + hij = hijbcdefg + a		S
R134	SHKMx + PEP = TYRx + CO2x	abcdefg + hij = hijbcdefg + a		S
R135	OGAmit = GLUx	abcde = abcde		S
R136	OAAcyt + MTHFx = METx	abcd + e = abcde		SF	0
R137	OAAmit + MTHFx = METx	abcd + e = abcde		SF	1
##	excludedMetabolites
#	GLC_1_13C
#	GLC_U13C
#	MTHF_B
#	MTHFM
#	MTHFU
#	MTHF_out
#	CO2_EX
#	CO2_out
#	CO2_unlabeled
#	O2_EX
#	ATP_M
#	ATP_B
#	ETOH_EX
#	AC_EX
#	GLYC_EX
#	NADPH_B
#	PYR_B
#	ACCOA_B
#	OAA_B
#	SER_B
#	THR_B
#	GLY_B
#	OGA_B
#	PEP_B
#	P5P_B
#	E4P_B
#	G3P_B
#	G6P_B
#	Z
#	Y
##	simulatedMDVs							##	MID_solution
#	ALAx#011							#	0.633956	ALA_2,3	M
#	ALAx#111							#	0.209056		M+1
#	ASPx#1100							#	0.156989		M+2
#	ASPx#0111							#	0.589159	ALA_1,2,3	M
#	ASPx#1111							#	0.229932		M+1
#	GLUx#01111							#	0.0486471		M+2
#	GLUx#11111							#	0.132262		M+3
#	GLYx#01							#	0.68147	ASP_1,2	M
#	GLYx#11							#	0.178511		M+1
#	HISx#110000							#	0.140019		M+2
#	HISx#011111							#	0.470505	ASP_2,3,4	M
#	HISx#111111							#	0.321999		M+1
#	ILEx#011111							#	0.171906		M+2
#	ILEx#111111							#	0.0355907		M+3
#	LEUx#011111							#	0.418455	ASP_1,2,3,4	M
#	LEUx#111111							#	0.308031		M+1
#	LYSx#011111							#	0.155118		M+2
#	LYSx#111111							#	0.0950316		M+3
#	METx#01111							#	0.0233641		M+4
#	METx#11111							#	0.364113	GLU_2,3,4,5	M
#	PHEx#011111111							#	0.31428		M+1
#	PHEx#111111111							#	0.229866		M+2
#	PROx#01111							#	0.0730126		M+3
#	SERx#110							#	0.0187279		M+4
#	SERx#011							#	0.298211	GLU_1,2,3,4,5	M
#	SERx#111							#	0.302571		M+1
#	THRx#1111							#	0.250164		M+2
#	VALx#01111							#	0.109053		M+3
#	VALx#11111							#	0.0344168		M+4
#	CO2_EX#1							#	0.00558313		M+5
								#	0.814885	GLY_2	M
##	inputSubstrates							#	0.185115		M+1
#	GLC_1_13C							#	0.757455	GLY_1,2	M
#	GLC_U13C							#	0.100669		M+1
#	MTHFM							#	0.141877		M+2
#	MTHFU							#	0.705849	HIS_1,2	M
#	CO2_unlabeled							#	0.130491		M+1
								#	0.16366		M+2
##	measurements							#	0.461598	HIS_2,3,4,5,6	M
#	0.632395	ALA_2,3	M					#	0.272253		M+1
#	0.197806		M+1					#	0.133658		M+2
#	0.169799		M+2					#	0.059833		M+3
#	0.608305	ALA_1,2,3	M					#	0.063236		M+4
#	0.20673		M+1					#	0.00942119		M+5
#	0.0356236		M+2					#	0.414775	HIS_1,2,3,4,5,6	M
#	0.149341		M+3					#	0.269403		M+1
#	0.727812	ASP_1,2	M					#	0.122928		M+2
#	0.124231		M+1					#	0.0732057		M+3
#	0.147957		M+2					#	0.0486686		M+4
#	0.442417	ASP_2,3,4	M					#	0.0617381		M+5
#	0.328675		M+1					#	0.00928173		M+6
#	0.172204		M+2					#	0.298279	ILE_2,3,4,5,6	M
#	0.0567043		M+3					#	0.302495		M+1
#	0.413362	ASP_1,2,3,4	M					#	0.25016		M+2
#	0.325814		M+1					#	0.109051		M+3
#	0.118554		M+2					#	0.0344277		M+4
#	0.105592		M+3					#	0.00558733		M+5
#	0.0366777		M+4					#	0.265282	ILE_1,2,3,4,5,6	M
#	0.355203	GLU_2,3,4,5	M					#	0.282759		M+1
#	0.332078		M+1					#	0.228426		M+2
#	0.220679		M+2					#	0.141031		M+3
#	0.0753299		M+3					#	0.0590304		M+4
#	0.01671		M+4					#	0.0198033		M+5
#	0.301088	GLU_1,2,3,4,5	M					#	0.00366789		M+6
#	0.302177		M+1					#	0.270879	LEU_2,3,4,5,6	M
#	0.23544		M+2					#	0.308093		M+1
#	0.119574		M+3					#	0.24918		M+2
#	0.0341669		M+4					#	0.124791		M+3
#	0.00755448		M+5					#	0.0385455		M+4
#	0.81376	GLY_2	M					#	0.00851073		M+5
#	0.18624		M+1					#	0.25796	LEU_1,2,3,4,5,6	M
#	0.771736	GLY_1,2	M					#	0.248964		M+1
#	0.0756683		M+1					#	0.272931		M+2
#	0.152596		M+2					#	0.132674		M+3
#	0.644837	HIS_1,2	M					#	0.0680159		M+4
#	0.18346		M+1					#	0.0154622		M+5
#	0.171703		M+2					#	0.00399195		M+6
#	0.423422	HIS_2,3,4,5,6	M					#	0.242338	LYS_2,3,4,5,6	M
#	0.272502		M+1					#	0.330947		M+1
#	0.142537		M+2					#	0.258098		M+2
#	0.0827851		M+3					#	0.125471		M+3
#	0.0533965		M+4					#	0.036883		M+4
#	0.0253579		M+5					#	0.0062634		M+5
#	0.3867	HIS_1,2,3,4,5,6	M					#	0.230779	LYS_1,2,3,4,5,6	M
#	0.284609		M+1					#	0.27541		M+1
#	0.119957		M+2					#	0.268595		M+2
#	0.0906972		M+3					#	0.143693		M+3
#	0.0483016		M+4					#	0.0632119		M+4
#	0.0539167		M+5					#	0.0153736		M+5
#	0.0158194		M+6					#	0.00293784		M+6
#	0.290007	ILE_2,3,4,5,6	M					#	0.402778	MET_2,3,4,5	M
#	0.291338		M+1					#	0.343375		M+1
#	0.249288		M+2					#	0.193511		M+2
#	0.122417		M+3					#	0.0552125		M+3
#	0.0387317		M+4					#	0.00512309		M+4
#	0.00821844		M+5					#	0.358221	MET_2,3,4,5,6	M
#	0.275248	ILE_1,2,3,4,5,6	M					#	0.323926		M+1
#	0.291055		M+1					#	0.177129		M+2
#	0.207006		M+2					#	0.103681		M+3
#	0.139003		M+3					#	0.0336802		M+4
#	0.0592895		M+4					#	0.00336313		M+5
#	0.0238756		M+5					#	0.237107	PHE_2,3,4,5,6,7,8,9	M
#	0.00452216		M+6					#	0.235268		M+1
#	0.287111	LEU_2,3,4,5,6	M					#	0.218199		M+2
#	0.29251		M+1					#	0.133401		M+3
#	0.249625		M+2					#	0.0933887		M+4
#	0.123696		M+3					#	0.0478672		M+5
#	0.0383953		M+4					#	0.0256893		M+6
#	0.00866248		M+5					#	0.00706129		M+7
#	0.291114	LEU_1,2,3,4,5,6	M					#	0.00201966		M+8
#	0.24008		M+1					#	0.220829	PHE_1,2,3,4,5,6,7,8,9	M
#	0.266922		M+2					#	0.233007		M+1
#	0.121806		M+3					#	0.173935		M+2
#	0.0636176		M+4					#	0.154773		M+3
#	0.0134557		M+5					#	0.106741		M+4
#	0.00300394		M+6					#	0.0606672		M+5
#	0.262504	LYS_2,3,4,5,6	M					#	0.0297454		M+6
#	0.329165		M+1					#	0.014212		M+7
#	0.250541		M+2					#	0.00437827		M+8
#	0.118131		M+3					#	0.00171285		M+9
#	0.0344884		M+4					#	0.364113	PRO_2,3,4,5	M
#	0.00517055		M+5					#	0.31428		M+1
#	0.25531	LYS_1,2,3,4,5,6	M					#	0.229866		M+2
#	0.285349		M+1					#	0.0730126		M+3
#	0.254536		M+2					#	0.0187279		M+4
#	0.132509		M+3					#	0.757718	SER_1,2	M
#	0.057842		M+4					#	0.100399		M+1
#	0.011977		M+5					#	0.141884		M+2
#	0.00247691		M+6					#	0.639104	SER_2,3	M
#	0.350768	MET_2,3,4,5	M					#	0.202521		M+1
#	0.349721		M+1					#	0.158375		M+2
#	0.181095		M+2					#	0.595368	SER_1,2,3	M
#	0.0946546		M+3					#	0.22517		M+1
#	0.0237608		M+4					#	0.0450626		M+2
#	0.330901	MET_2,3,4,5,6	M					#	0.134399		M+3
#	0.3328		M+1					#	0.441968	THR_1,2,3,4	M
#	0.153994		M+2					#	0.325093		M+1
#	0.0949455		M+3					#	0.117224		M+2
#	0.0663344		M+4					#	0.0951848		M+3
#	0.0210258		M+5					#	0.0205305		M+4
#	0.259733	PHE_2,3,4,5,6,7,8,9	M					#	0.4019	VAL_2,3,4,5	M
#	0.219801		M+1					#	0.265064		M+1
#	0.217912		M+2					#	0.242752		M+2
#	0.128286		M+3					#	0.0656387		M+3
#	0.0913381		M+4					#	0.0246454		M+4
#	0.0471047		M+5					#	0.373501	VAL_1,2,3,4,5	M
#	0.0265418		M+6					#	0.268934		M+1
#	0.00734007		M+7					#	0.1714		M+2
#	0.00194264		M+8					#	0.130115		M+3
#	0.254354	PHE_1,2,3,4,5,6,7,8,9	M					#	0.0352872		M+4
#	0.219913		M+1					#	0.0207637		M+5
#	0.161914		M+2					#	0.79377	CO2_EX_1	M
#	0.154313		M+3					#	0.20623		M+1
#	0.0993839		M+4
#	0.0592476		M+5
#	0.0288776		M+6
#	0.0152018		M+7
#	0.00448113		M+8
#	0.00231321		M+9
#	0.358242	PRO_2,3,4,5	M
#	0.334121		M+1
#	0.220441		M+2
#	0.0703758		M+3
#	0.0168202		M+4
#	0.779182	SER_1,2	M
#	0.0679962		M+1
#	0.152822		M+2
#	0.627345	SER_2,3	M
#	0.214726		M+1
#	0.157929		M+2
#	0.603828	SER_1,2,3	M
#	0.214425		M+1
#	0.0421302		M+2
#	0.139617		M+3
#	0.41453	THR_1,2,3,4	M
#	0.329198		M+1
#	0.114927		M+2
#	0.105148		M+3
#	0.0361969		M+4
#	0.402538	VAL_2,3,4,5	M
#	0.250013		M+1
#	0.252367		M+2
#	0.0664305		M+3
#	0.0286513		M+4
#	0.395896	VAL_1,2,3,4,5	M
#	0.246014		M+1
#	0.16721		M+2
#	0.134121		M+3
#	0.0321485		M+4
#	0.0246104		M+5
#	0.66	CO2_EX_1	M
#	0.34		M+1
##	error
#	0.0123187	ALA_2,3	M
#	0.00716478		M+1
#	0.00984704		M+2
#	0.015315	ALA_1,2,3	M
#	0.00963621		M+1
#	0.005		M+2
#	0.0135378		M+3
#	0.0163639	ASP_1,2	M
#	0.00729767		M+1
#	0.0103354		M+2
#	0.0147112	ASP_2,3,4	M
#	0.00844386		M+1
#	0.0230637		M+2
#	0.0136639		M+3
#	0.0170574	ASP_1,2,3,4	M
#	0.0188328		M+1
#	0.0468001		M+2
#	0.0271801		M+3
#	0.0153794		M+4
#	0.0228407	GLU_2,3,4,5	M
#	0.0172241		M+1
#	0.00813795		M+2
#	0.00796393		M+3
#	0.00618675		M+4
#	0.0200688	GLU_1,2,3,4,5	M
#	0.0194899		M+1
#	0.0114767		M+2
#	0.00636111		M+3
#	0.0284939		M+4
#	0.0168962		M+5
#	0.0112121	GLY_2	M
#	0.0112121		M+1
#	0.0127335	GLY_1,2	M
#	0.00962575		M+1
#	0.00542973		M+2
#	0.0632791	HIS_1,2	M
#	0.058178		M+1
#	0.0552204		M+2
#	0.0168706	HIS_2,3,4,5,6	M
#	0.034711		M+1
#	0.005		M+2
#	0.0192239		M+3
#	0.0127193		M+4
#	0.0271818		M+5
#	0.0212063	HIS_1,2,3,4,5,6	M
#	0.0320651		M+1
#	0.005		M+2
#	0.005		M+3
#	0.005		M+4
#	0.00912373		M+5
#	0.00751391		M+6
#	0.017579	ILE_2,3,4,5,6	M
#	0.0181644		M+1
#	0.005		M+2
#	0.005		M+3
#	0.0306952		M+4
#	0.0161987		M+5
#	0.0447187	ILE_1,2,3,4,5,6	M
#	0.0468904		M+1
#	0.00994361		M+2
#	0.0482972		M+3
#	0.00992892		M+4
#	0.0341635		M+5
#	0.0394688		M+6
#	0.0232654	LEU_2,3,4,5,6	M
#	0.0391541		M+1
#	0.005		M+2
#	0.005		M+3
#	0.01238		M+4
#	0.0052625		M+5
#	0.0760851	LEU_1,2,3,4,5,6	M
#	0.0419586		M+1
#	0.020899		M+2
#	0.00657113		M+3
#	0.0571499		M+4
#	0.0394895		M+5
#	0.035431		M+6
#	0.0205658	LYS_2,3,4,5,6	M
#	0.0213211		M+1
#	0.0116289		M+2
#	0.00984969		M+3
#	0.0316591		M+4
#	0.0306365		M+5
#	0.033969	LYS_1,2,3,4,5,6	M
#	0.0445986		M+1
#	0.0098235		M+2
#	0.005		M+3
#	0.00747704		M+4
#	0.0327881		M+5
#	0.0284948		M+6
#	0.0494088	MET_2,3,4,5	M
#	0.0281629		M+1
#	0.0317828		M+2
#	0.0279279		M+3
#	0.0269705		M+4
#	0.0485512	MET_2,3,4,5,6	M
#	0.0388155		M+1
#	0.0296166		M+2
#	0.010426		M+3
#	0.0493781		M+4
#	0.0210258		M+5
#	0.0183094	PHE_2,3,4,5,6,7,8,9	M
#	0.0341485		M+1
#	0.005		M+2
#	0.00578215		M+3
#	0.005		M+4
#	0.005		M+5
#	0.00514722		M+6
#	0.0120369		M+7
#	0.00755179		M+8
#	0.0340677	PHE_1,2,3,4,5,6,7,8,9	M
#	0.0516182		M+1
#	0.00580345		M+2
#	0.005		M+3
#	0.005		M+4
#	0.005		M+5
#	0.0054923		M+6
#	0.00592674		M+7
#	0.0127215		M+8
#	0.00754965		M+9
#	0.0365572	PRO_2,3,4,5	M
#	0.0211549		M+1
#	0.0132543		M+2
#	0.0120451		M+3
#	0.00581537		M+4
#	0.0122924	SER_1,2	M
#	0.0123309		M+1
#	0.00821477		M+2
#	0.0150638	SER_2,3	M
#	0.009557		M+1
#	0.00807235		M+2
#	0.0109891	SER_1,2,3	M
#	0.00984427		M+1
#	0.00618123		M+2
#	0.00867487		M+3
#	0.014083	THR_1,2,3,4	M
#	0.0165169		M+1
#	0.005		M+2
#	0.0264107		M+3
#	0.0144694		M+4
#	0.0122773	VAL_2,3,4,5	M
#	0.00608157		M+1
#	0.005		M+2
#	0.0054719		M+3
#	0.00823718		M+4
#	0.0145182	VAL_1,2,3,4,5	M
#	0.0228328		M+1
#	0.005		M+2
#	0.005		M+3
#	0.00931281		M+4
#	0.00714086		M+5
#	0.2	CO2_EX_1	M
#	0.2		M+1

## Sheet: Sdr2 model H. polymorpha
rxnID	rxnEq	rxnCTrans	rates	rxnType	basis
R1	GLC_1_13C = GLC_EX	abcdef = abcdef		F				3PG	3-phosphoglycerate
R2	GLC_U13C = GLC_EX	abcdef = abcdef		F				6PG	6-phosphogluconate
R3	GLC_EX = GLC	abcdef = abcdef		F	X			AA	acetaldehyde
R4	GLC + ATP = G6P	abcdef + X = abcdef		F				AC	acetate
R5	G6P = F6P	abcdef = abcdef		FR				ACCOAb	lumped acetyl-CoA
R6	F6P = G6P	abcdef = abcdef		R	X			ACCOAcyt	cytosolic acetyl-CoA
R7	F6P + ATP = F16BP	abcdef + X = abcdef		FR				ACCOAmit	mitochondrial acetyl-CoA
R8	F16BP = F6P + ATP	abcdef = abcdef + X		R	X			ATP	adenosine-triphosphate
R9	F16BP = DHAP + G3P	abcdef = abc + def		FR				CITmit	citrate
R10	DHAP + G3P = F16BP	abc + def = abcdef		R	X			CO2	carbon dioxide
R11	DHAP = G3P	abc = cba		FR				CYTRED	reduced cytochrome c
R12	G3P = DHAP	cba = abc		R	X			DHAP	dihydroxyacetone phosphate
R13	G3P = 3PG + ATP + NADH	abc = abc + X + X		FR				E4P	erythrose 4-phosphate
R14	3PG + ATP + NADH = G3P	abc + X + X = abc		R	X			ETOH	ethanol
R15	3PG = PEP	abc = abc		FR				F16BP	fructose 1,6-bisphosphate
R16	PEP = 3PG	abc = abc		R	X			F6P	fructofuranose 6-phosphate
R17	PEP = PYRcyt + ATP	abc = abc + X		FR				FUMmit	fumarate
R18	PYRcyt + ATP = PEP	abc + X = abc		R	X			G3P	glyceraldehyde 3-phosphate
R19	G6P = 6PG + NADPH	abcdef = abcdef + X		F				G6P	glucose 6-phosphate
R20	6PG = P5P + CO2 + NADPH	abcdef = bcdef + a + X		F				GLC	glucose
R21	P5P + P5P = S7P + G3P	abcde + fghij = fgabcde + hij		FR				GLC_EX	extracellular glucose
R22	S7P + G3P = P5P + P5P	fgabcde + hij = abcde + fghij		R	X			GLY	glycine
R23	S7P + G3P = E4P + F6P	abcdefg + hij = defg + abchij		FR				GLYC	glycerol
R24	E4P + F6P = S7P + G3P	defg + abchij = abcdefg + hij		R	X			GLYOXYcyt	glyoxylate
R25	E4P + P5P = F6P + G3P	abcd + efghi = efabcd + ghi		FR				H	proton
R26	F6P + G3P = E4P + P5P	efabcd + ghi = abcd + efghi		R	X			ICTcyt	cytosolic isocitrate
R27	DHAP + NADH = GLYC	abc + X = abc		F				ICTmit	mitchondrial isocitrate
R28	GLYC = GLYC_EX	abc = abc		F	X			MALcyt	cytosolic malate
R29	PYRcyt = PYRmit	abc = abc		F				MALmit	mitochondrial malate
R30	PYRmit = ACCOAmit + CO2 + NADH	abc = bc + a + X		F				MTHFx	methylene-tetrahydrofolate
R31	ACCOAmit + OAAmit = CITmit	ab + cdef = fedbac		F				NADH	nicotinamide adenine dinucleotide
R32	CITmit = ICTmit	abcdef = abcdef		F				NADPH	nicotinamide adenine dinucleotide phosphate
R33	ICTmit = ICTcyt	abcdef = abcdef		F				O2	oxygen
R34	ICTmit = OGAmit + CO2 + NADH	abcdef = abcde + f + X		F				OAAb	lumped oxaloacetate
R35	ICTmit = OGAmit + CO2 + NADPH	abcdef = abcde + f + X		F				OAAcyt	cytosolic oxaloacetate
R36	OGAmit = 0.5 SUCmit + 0.5 SUCmit + CO2 + ATP + NADH	abcde = 0.5 bcde + 0.5 edcb + a + X + X		F				OAAmit	mitochondrial oxaloacetate
R37	SUCmit = 0.5 FUMmit + 0.5 FUMmit + UQH2	abcd = 0.5 abcd + 0.5 dcba + X		FR				OGAmit	?-ketoglutarate
R38	FUMmit + UQH2 = 0.5 SUCmit + 0.5 SUCmit	abcd + X = 0.5 abcd + 0.5 dcba		R	X			P5P	ribulose 5-phosphate
R39	FUMmit = MALmit	abcd = abcd		FR				PEP	phosphoenolpyruvate
R40	MALmit = 0.5 FUMmit + 0.5 FUMmit	abcd = 0.5 abcd + 0.5 dcba		R	X			PYRb	lumped pyruvate
R41	MALmit = OAAmit + NADH	abcd = abcd + X		FR				PYRcyt	cytosolic pyruvate
R42	OAAmit + NADH = MALmit	abcd + X = abcd		R	X			PYRmit	mitochondrial pyruvate
R43	PYRcyt + CO2 + ATP = OAAcyt	abc + d + X = abcd		F				S7P	sedoheptulose-7-phosphate
R44	OAAcyt + ATP = PEP + CO2	abcd + X = abc + d		F				SER	serine
R45	MALmit = PYRmit + CO2 + NADH	abcd = abc + d + X		F				SUCcyt	cytosolic succinate
R46	MALmit = PYRmit + CO2 + NADPH	abcd = abc + d + X		F				SUCmit	mitochondrial succinate
R47	PYRcyt = AA + CO2	abc = bc + a		F				THR	threonine
R48	AA + NADH = ETOH	ab + X = ab		FR				UQH2	dihydroxyubiquinone
R49	ETOH = AA + NADH	ab = ab + X		R	X			GLC_1_13C	C1 labeled glucose
R50	AA = AC + NADH	ab = ab + X		F				GLC_U13C	U labeled glucose
R51	AA = AC + NADPH	ab = ab + X		F				MTHF_B	Biomass building MTHF
R52	AC + ATP = ACCOAcyt	ab + X = ab		F				MTHFM	unlabeled MTHF
R53	ETOH = ETOH_EX	ab = ab		F	X			MTHFU	labeled MTHF
R54	AC = AC_EX	ab = ab		F	X			MTHF_out	MTHF exchange sink
R55	OAAmit = OAAcyt	abcd = abcd		FR				CO2_EX	Produced CO2
R56	OAAcyt = OAAmit	abcd = abcd		R	X			CO2_out	CO2 exchange sink
R57	ACCOAcyt + OAAcyt = ICTcyt	ab + cdef = fedbac		F				CO2_unlabeled	unlabeled CO2
R58	ACCOAcyt = ACCOAmit	ab = ab		FR				O2_EX	Substrate O2
R59	ACCOAmit = ACCOAcyt	ab = ab		R	X			ATP_M	Maintenance ATP
R60	ICTcyt = GLYOXYcyt + 0.5 SUCcyt + 0.5 SUCcyt	abcdef = ab + 0.5 cdef + 0.5 fedc		F				ATP_B	Biomass building ATP
R61	SUCcyt + H = SUCmit	abcd + X = abcd		F				ETOH_EX	Excreted ethanol
R62	ACCOAcyt + GLYOXYcyt = MALcyt	ab + cd = cdba		F				AC_EX	Excreted acetate
R63	MALcyt = OAAcyt + NADH	abcd = abcd + X		F				GLYC_EX	Excreted glycerol
R64	MALcyt = MALmit	abcd = abcd		F				NADPH_B	Biomass building NADPH
R65	CO2 = CO2_EX	a = a		F				PYR_B	Biomass building pyruvate
R66	CO2_unlabeled + CO2 = CO2 + CO2_out	a + b = a + b		F				ACCOA_B	Biomass building acetyl-CoA
R67	MTHFx + MTHFM = MTHF_out + MTHFx	a + b = a + b		F				OAA_B	Biomass building oxaloacetate
R68	MTHFx + MTHFU = MTHF_out + MTHFx	a + b = a + b		F				SER_B	Biomass building serine
R69	OAAcyt = THR	abcd = abcd		F				THR_B	Biomass building threonine
R70	OAAmit = THR	abcd = abcd		F	0			GLY_B	Biomass building glycine
R71	3PG = SER + NADH	abc = abc + X		F				OGA_B	Biomass building ?-ketoglutarate
R72	GLYOXYcyt = GLY	ab = ab		F				PEP_B	Biomass building phosphoenolpyruvate
R73	SER = GLY + MTHFx	abc = ab + c		FR				P5P_B	Biomass building ribulose 5-phosphate
R74	GLY + MTHFx = SER	ab + c = abc		R	X			E4P_B	Biomass building erythrose 4-phosphate
R75	MTHFx + CO2 = GLY	a + b = ab		FR				G3P_B	Biomass building glyceraldehyde 3-phosphate
R76	GLY = MTHFx + CO2	ab = a + b		R	X			G6P_B	Biomass building glucose 6-phosphate
R77	THR = GLY + AA	abcd = ab + cd		FR				Z	CO2 source outside modeled network
R78	GLY + AA = THR	ab + cd = abcd		R	X			Y	NADH source outside modeled network
R79	PYRcyt = PYRb	abc = abc		F				ALAx	simulated alanine
R80	PYRmit = PYRb	abc = abc		F				ASPx	simulated aspartate
R81	ACCOAcyt = ACCOAb	ab = ab		F				GLUx	simulated glutamate
R82	ACCOAmit = ACCOAb	ab = ab		F				GLYx	simulated glycine
R83	OAAcyt = OAAb	abcd = abcd		F				HISx	simulated histidine
R84	OAAmit = OAAb	abcd = abcd		F				ILEx	simulated isoleucine
R85	O2_EX = O2			B	X			LEUx	simulated leucine
R86	NADH = UQH2			B				LYSx	simulated lysine
R87	UQH2 = 2 CYTRED + 1.5 H			B				METx	simulated methionine
R88	4 CYTRED + O2 = 2 H			B				PHEx	simulated phenylalanine
R89	2 H = ATP			B				PROx	simulated proline
R90	ATP = ATP_M			B				SERx	simulated serine
R91	ATP = ATP_B			B	X			THRx	simulated threonine
R92	NADPH = NADPH_B			B	X			VALx	simulated valine
R93	OAAb = OAA_B			B	X			ISVb	simulated isovalerate
R94	SER = SER_B			B	X			ILEo	simulated isoleucine originated from pyruvate and oxaloacetate
R95	THR = THR_B			B	X			ILEt	simulated isoleucine originated from pyruvate and threonine
R96	GLY = GLY_B			B	23.28			SHKMx	simulated shikimate
R97	OGAb = OGA_B			B	X			CO2x	unbalanced CO2
R98	PEP = PEP_B			B	X
R99	P5P = P5P_B			B	X
R100	E4P = E4P_B			B	X
R101	G3P = G3P_B			B	X
R102	G6P = G6P_B			B	X
R103	ACCOAb = ACCOA_B			B	X
R104	PYRb = PYR_B			B	X
R105	Z = CO2			B	X
R106	Y = NADH			B	X
R107	MTHFx = MTHF_B			B	X
R108	CO2 = CO2_EX	a = a		S
R109	THR = THRx	abcd = abcd		S
R110	SER = SERx	abc = abc		S
R111	GLY = GLYx	ab = ab		S
R112	PYRmit = ALAx	abc = abc		SF	1
R113	PYRcyt = ALAx	abc = abc		SF	0
R114	OAAcyt = ASPx	abcd = abcd		SF	0
R115	OAAmit = ASPx	abcd = abcd		SF	1
R116	PYRmit + PYRmit = VALx + CO2x	abc + def = abefc + d		SF	1
R117	PYRcyt + PYRcyt = VALx + CO2x	abc + def = abefc + d		SF	0
R118	PYRcyt + OAAcyt = ILEo + CO2x	abc + defg = debfgc + a		SF	0
R119	PYRmit + OAAmit = ILEo + CO2x	abc + defg = debfgc + a		SF	1
R120	PYRcyt + THR = ILEt + CO2x	abc + defg = debfgc + a		SF	1
R121	PYRmit + THR = ILEt + CO2x	abc + defg = debfgc + a		SF	0
R122	ILEo = ILEx	abcdef = abcdef		SF	X
R123	ILEt = ILEx	abcdef = abcdef		SF
R124	PYRcyt + PYRcyt = ISVb + CO2x	abc + def = abefc + d		SF	1
R125	PYRmit + PYRmit = ISVb + CO2x	abc + def = abefc + d		SF	0
R126	ISVb + ACCOAmit = LEUx + CO2x	abcde + gh = ghbcde + a		SF	1
R127	ISVb + ACCOAcyt = LEUx + CO2x	abcde + gh = ghbcde + a		SF	0
R128	OGAmit = PROx	abcde = abcde		S
R129	P5P + MTHFx = HISx	abcde + f = edcbaf		S
R130	OGAmit + ACCOAcyt = LYSx + CO2x	abcde + fg = fgbcde + a		SF	1
R131	OGAmit + ACCOAmit = LYSx + CO2x	abcde + fg = fgbcde + a		SF	0
R132	E4P + PEP = SHKMx	abcd + efg = efgabcd		S
R133	SHKMx + PEP = PHEx + CO2x	abcdefg + hij = hijbcdefg + a		S
R134	SHKMx + PEP = TYRx + CO2x	abcdefg + hij = hijbcdefg + a		S
R135	OGAmit = GLUx	abcde = abcde		S
R136	OAAcyt + MTHFx = METx	abcd + e = abcde		SF	0
R137	OAAmit + MTHFx = METx	abcd + e = abcde		SF	1
##	excludedMetabolites
#	GLC_1_13C
#	GLC_U13C
#	MTHF_B
#	MTHFM
#	MTHFU
#	MTHF_out
#	CO2_EX
#	CO2_out
#	CO2_unlabeled
#	O2_EX
#	ATP_M
#	ATP_B
#	ETOH_EX
#	AC_EX
#	GLYC_EX
#	NADPH_B
#	PYR_B
#	ACCOA_B
#	OAA_B
#	SER_B
#	THR_B
#	GLY_B
#	OGA_B
#	PEP_B
#	P5P_B
#	E4P_B
#	G3P_B
#	G6P_B
#	Z
#	Y
##	simulatedMDVs							##	MID_solution
#	ALAx#011							#	0.641457	ALA_2,3	M
#	ALAx#111							#	0.197734		M+1
#	ASPx#1100							#	0.160809		M+2
#	ASPx#0111							#	0.597926	ALA_1,2,3	M
#	ASPx#1111							#	0.219169		M+1
#	GLUx#01111							#	0.0564656		M+2
#	GLUx#11111							#	0.126439		M+3
#	GLYx#01							#	0.694155	ASP_1,2	M
#	GLYx#11							#	0.164222		M+1
#	HISx#110000							#	0.141623		M+2
#	HISx#011111							#	0.451367	ASP_2,3,4	M
#	HISx#111111							#	0.330645		M+1
#	ILEx#011111							#	0.172287		M+2
#	ILEx#111111							#	0.0456997		M+3
#	LEUx#011111							#	0.403795	ASP_1,2,3,4	M
#	LEUx#111111							#	0.315179		M+1
#	LYSx#011111							#	0.160259		M+2
#	LYSx#111111							#	0.0896156		M+3
#	METx#01111							#	0.0311512		M+4
#	METx#11111							#	0.378004	GLU_2,3,4,5	M
#	PHEx#011111111							#	0.300578		M+1
#	PHEx#111111111							#	0.230898		M+2
#	PROx#01111							#	0.0706165		M+3
#	SERx#110							#	0.0199046		M+4
#	SERx#011							#	0.289533	GLU_1,2,3,4,5	M
#	SERx#111							#	0.301345		M+1
#	THRx#1111							#	0.248479		M+2
#	VALx#01111							#	0.116552		M+3
#	VALx#11111							#	0.0367418		M+4
#	CO2_EX#1							#	0.00734892		M+5
								#	0.815726	GLY_2	M
##	inputSubstrates							#	0.184274		M+1
#	GLC_1_13C							#	0.77248	GLY_1,2	M
#	GLC_U13C							#	0.0865635		M+1
#	MTHFM							#	0.140957		M+2
#	MTHFU							#	0.704016	HIS_1,2	M
#	CO2_unlabeled							#	0.122932		M+1
								#	0.173052		M+2
##	measurements							#	0.39298	HIS_2,3,4,5,6	M
#	0.632395	ALA_2,3	M					#	0.322932		M+1
#	0.197806		M+1					#	0.131775		M+2
#	0.169799		M+2					#	0.0773589		M+3
#	0.608305	ALA_1,2,3	M					#	0.0469693		M+4
#	0.20673		M+1					#	0.0279846		M+5
#	0.0356236		M+2					#	0.341946	HIS_1,2,3,4,5,6	M
#	0.149341		M+3					#	0.32308		M+1
#	0.727812	ASP_1,2	M					#	0.116572		M+2
#	0.124231		M+1					#	0.0984168		M+3
#	0.147957		M+2					#	0.0477011		M+4
#	0.442417	ASP_2,3,4	M					#	0.0446173		M+5
#	0.328675		M+1					#	0.0276665		M+6
#	0.172204		M+2					#	0.291187	ILE_2,3,4,5,6	M
#	0.0567043		M+3					#	0.300762		M+1
#	0.413362	ASP_1,2,3,4	M					#	0.246394		M+2
#	0.325814		M+1					#	0.117184		M+3
#	0.118554		M+2					#	0.036816		M+4
#	0.105592		M+3					#	0.00765771		M+5
#	0.0366777		M+4					#	0.272716	ILE_1,2,3,4,5,6	M
#	0.355203	GLU_2,3,4,5	M					#	0.289797		M+1
#	0.332078		M+1					#	0.207314		M+2
#	0.220679		M+2					#	0.14129		M+3
#	0.0753299		M+3					#	0.0602487		M+4
#	0.01671		M+4					#	0.0226189		M+5
#	0.301088	GLU_1,2,3,4,5	M					#	0.00601524		M+6
#	0.302177		M+1					#	0.292683	LEU_2,3,4,5,6	M
#	0.23544		M+2					#	0.291043		M+1
#	0.119574		M+3					#	0.245175		M+2
#	0.0341669		M+4					#	0.122389		M+3
#	0.00755448		M+5					#	0.0390691		M+4
#	0.81376	GLY_2	M					#	0.0096405		M+5
#	0.18624		M+1					#	0.277689	LEU_1,2,3,4,5,6	M
#	0.771736	GLY_1,2	M					#	0.228696		M+1
#	0.0756683		M+1					#	0.277784		M+2
#	0.152596		M+2					#	0.123967		M+3
#	0.644837	HIS_1,2	M					#	0.0717864		M+4
#	0.18346		M+1					#	0.0152915		M+5
#	0.171703		M+2					#	0.0047862		M+6
#	0.423422	HIS_2,3,4,5,6	M					#	0.255566	LYS_2,3,4,5,6	M
#	0.272502		M+1					#	0.325657		M+1
#	0.142537		M+2					#	0.253467		M+2
#	0.0827851		M+3					#	0.122533		M+3
#	0.0533965		M+4					#	0.0363305		M+4
#	0.0253579		M+5					#	0.00644722		M+5
#	0.3867	HIS_1,2,3,4,5,6	M					#	0.242473	LYS_1,2,3,4,5,6	M
#	0.284609		M+1					#	0.267552		M+1
#	0.119957		M+2					#	0.268332		M+2
#	0.0906972		M+3					#	0.139289		M+3
#	0.0483016		M+4					#	0.0638616		M+4
#	0.0539167		M+5					#	0.0152916		M+5
#	0.0158194		M+6					#	0.00320083		M+6
#	0.290007	ILE_2,3,4,5,6	M					#	0.266201	MET_2,3,4,5	M
#	0.291338		M+1					#	0.38017		M+1
#	0.249288		M+2					#	0.237251		M+2
#	0.122417		M+3					#	0.0976303		M+3
#	0.0387317		M+4					#	0.0187476		M+4
#	0.00821844		M+5					#	0.238144	MET_2,3,4,5,6	M
#	0.275248	ILE_1,2,3,4,5,6	M					#	0.351532		M+1
#	0.291055		M+1					#	0.223813		M+2
#	0.207006		M+2					#	0.118596		M+3
#	0.139003		M+3					#	0.0551353		M+4
#	0.0592895		M+4					#	0.0127793		M+5
#	0.0238756		M+5					#	0.256721	PHE_2,3,4,5,6,7,8,9	M
#	0.00452216		M+6					#	0.220108		M+1
#	0.287111	LEU_2,3,4,5,6	M					#	0.217909		M+2
#	0.29251		M+1					#	0.134311		M+3
#	0.249625		M+2					#	0.0913966		M+4
#	0.123696		M+3					#	0.0463828		M+5
#	0.0383953		M+4					#	0.0244241		M+6
#	0.00866248		M+5					#	0.00665363		M+7
#	0.291114	LEU_1,2,3,4,5,6	M					#	0.00209373		M+8
#	0.24008		M+1					#	0.241363	PHE_1,2,3,4,5,6,7,8,9	M
#	0.266922		M+2					#	0.223724		M+1
#	0.121806		M+3					#	0.167501		M+2
#	0.0636176		M+4					#	0.159075		M+3
#	0.0134557		M+5					#	0.102087		M+4
#	0.00300394		M+6					#	0.0578341		M+5
#	0.262504	LYS_2,3,4,5,6	M					#	0.029454		M+6
#	0.329165		M+1					#	0.0131023		M+7
#	0.250541		M+2					#	0.00417983		M+8
#	0.118131		M+3					#	0.00167949		M+9
#	0.0344884		M+4					#	0.378004	PRO_2,3,4,5	M
#	0.00517055		M+5					#	0.300578		M+1
#	0.25531	LYS_1,2,3,4,5,6	M					#	0.230898		M+2
#	0.285349		M+1					#	0.0706165		M+3
#	0.254536		M+2					#	0.0199046		M+4
#	0.132509		M+3					#	0.77251	SER_1,2	M
#	0.057842		M+4					#	0.0865335		M+1
#	0.011977		M+5					#	0.140956		M+2
#	0.00247691		M+6					#	0.637564	SER_2,3	M
#	0.350768	MET_2,3,4,5	M					#	0.201077		M+1
#	0.349721		M+1					#	0.161359		M+2
#	0.181095		M+2					#	0.599829	SER_1,2,3	M
#	0.0946546		M+3					#	0.221478		M+1
#	0.0237608		M+4					#	0.0495716		M+2
#	0.330901	MET_2,3,4,5,6	M					#	0.129121		M+3
#	0.3328		M+1					#	0.417047	THR_1,2,3,4	M
#	0.153994		M+2					#	0.334448		M+1
#	0.0949455		M+3					#	0.11532		M+2
#	0.0663344		M+4					#	0.0976015		M+3
#	0.0210258		M+5					#	0.0355827		M+4
#	0.259733	PHE_2,3,4,5,6,7,8,9	M					#	0.411467	VAL_2,3,4,5	M
#	0.219801		M+1					#	0.253676		M+1
#	0.217912		M+2					#	0.245403		M+2
#	0.128286		M+3					#	0.0635949		M+3
#	0.0913381		M+4					#	0.0258596		M+4
#	0.0471047		M+5					#	0.383544	VAL_1,2,3,4,5	M
#	0.0265418		M+6					#	0.258818		M+1
#	0.00734007		M+7					#	0.17571		M+2
#	0.00194264		M+8					#	0.127515		M+3
#	0.254354	PHE_1,2,3,4,5,6,7,8,9	M					#	0.0340815		M+4
#	0.219913		M+1					#	0.0203325		M+5
#	0.161914		M+2					#	0.694175	CO2_EX_1	M
#	0.154313		M+3					#	0.305825		M+1
#	0.0993839		M+4
#	0.0592476		M+5
#	0.0288776		M+6
#	0.0152018		M+7
#	0.00448113		M+8
#	0.00231321		M+9
#	0.358242	PRO_2,3,4,5	M
#	0.334121		M+1
#	0.220441		M+2
#	0.0703758		M+3
#	0.0168202		M+4
#	0.779182	SER_1,2	M
#	0.0679962		M+1
#	0.152822		M+2
#	0.627345	SER_2,3	M
#	0.214726		M+1
#	0.157929		M+2
#	0.603828	SER_1,2,3	M
#	0.214425		M+1
#	0.0421302		M+2
#	0.139617		M+3
#	0.41453	THR_1,2,3,4	M
#	0.329198		M+1
#	0.114927		M+2
#	0.105148		M+3
#	0.0361969		M+4
#	0.402538	VAL_2,3,4,5	M
#	0.250013		M+1
#	0.252367		M+2
#	0.0664305		M+3
#	0.0286513		M+4
#	0.395896	VAL_1,2,3,4,5	M
#	0.246014		M+1
#	0.16721		M+2
#	0.134121		M+3
#	0.0321485		M+4
#	0.0246104		M+5
#	0.66	CO2_EX_1	M
#	0.34		M+1
##	error
#	0.0123187	ALA_2,3	M
#	0.00716478		M+1
#	0.00984704		M+2
#	0.015315	ALA_1,2,3	M
#	0.00963621		M+1
#	0.005		M+2
#	0.0135378		M+3
#	0.0163639	ASP_1,2	M
#	0.00729767		M+1
#	0.0103354		M+2
#	0.0147112	ASP_2,3,4	M
#	0.00844386		M+1
#	0.0230637		M+2
#	0.0136639		M+3
#	0.0170574	ASP_1,2,3,4	M
#	0.0188328		M+1
#	0.0468001		M+2
#	0.0271801		M+3
#	0.0153794		M+4
#	0.0228407	GLU_2,3,4,5	M
#	0.0172241		M+1
#	0.00813795		M+2
#	0.00796393		M+3
#	0.00618675		M+4
#	0.0200688	GLU_1,2,3,4,5	M
#	0.0194899		M+1
#	0.0114767		M+2
#	0.00636111		M+3
#	0.0284939		M+4
#	0.0168962		M+5
#	0.0112121	GLY_2	M
#	0.0112121		M+1
#	0.0127335	GLY_1,2	M
#	0.00962575		M+1
#	0.00542973		M+2
#	0.0632791	HIS_1,2	M
#	0.058178		M+1
#	0.0552204		M+2
#	0.0168706	HIS_2,3,4,5,6	M
#	0.034711		M+1
#	0.005		M+2
#	0.0192239		M+3
#	0.0127193		M+4
#	0.0271818		M+5
#	0.0212063	HIS_1,2,3,4,5,6	M
#	0.0320651		M+1
#	0.005		M+2
#	0.005		M+3
#	0.005		M+4
#	0.00912373		M+5
#	0.00751391		M+6
#	0.017579	ILE_2,3,4,5,6	M
#	0.0181644		M+1
#	0.005		M+2
#	0.005		M+3
#	0.0306952		M+4
#	0.0161987		M+5
#	0.0447187	ILE_1,2,3,4,5,6	M
#	0.0468904		M+1
#	0.00994361		M+2
#	0.0482972		M+3
#	0.00992892		M+4
#	0.0341635		M+5
#	0.0394688		M+6
#	0.0232654	LEU_2,3,4,5,6	M
#	0.0391541		M+1
#	0.005		M+2
#	0.005		M+3
#	0.01238		M+4
#	0.0052625		M+5
#	0.0760851	LEU_1,2,3,4,5,6	M
#	0.0419586		M+1
#	0.020899		M+2
#	0.00657113		M+3
#	0.0571499		M+4
#	0.0394895		M+5
#	0.035431		M+6
#	0.0205658	LYS_2,3,4,5,6	M
#	0.0213211		M+1
#	0.0116289		M+2
#	0.00984969		M+3
#	0.0316591		M+4
#	0.0306365		M+5
#	0.033969	LYS_1,2,3,4,5,6	M
#	0.0445986		M+1
#	0.0098235		M+2
#	0.005		M+3
#	0.00747704		M+4
#	0.0327881		M+5
#	0.0284948		M+6
#	0.0494088	MET_2,3,4,5	M
#	0.0281629		M+1
#	0.0317828		M+2
#	0.0279279		M+3
#	0.0269705		M+4
#	0.0485512	MET_2,3,4,5,6	M
#	0.0388155		M+1
#	0.0296166		M+2
#	0.010426		M+3
#	0.0493781		M+4
#	0.0210258		M+5
#	0.0183094	PHE_2,3,4,5,6,7,8,9	M
#	0.0341485		M+1
#	0.005		M+2
#	0.00578215		M+3
#	0.005		M+4
#	0.005		M+5
#	0.00514722		M+6
#	0.0120369		M+7
#	0.00755179		M+8
#	0.0340677	PHE_1,2,3,4,5,6,7,8,9	M
#	0.0516182		M+1
#	0.00580345		M+2
#	0.005		M+3
#	0.005		M+4
#	0.005		M+5
#	0.0054923		M+6
#	0.00592674		M+7
#	0.0127215		M+8
#	0.00754965		M+9
#	0.0365572	PRO_2,3,4,5	M
#	0.0211549		M+1
#	0.0132543		M+2
#	0.0120451		M+3
#	0.00581537		M+4
#	0.0122924	SER_1,2	M
#	0.0123309		M+1
#	0.00821477		M+2
#	0.0150638	SER_2,3	M
#	0.009557		M+1
#	0.00807235		M+2
#	0.0109891	SER_1,2,3	M
#	0.00984427		M+1
#	0.00618123		M+2
#	0.00867487		M+3
#	0.014083	THR_1,2,3,4	M
#	0.0165169		M+1
#	0.005		M+2
#	0.0264107		M+3
#	0.0144694		M+4
#	0.0122773	VAL_2,3,4,5	M
#	0.00608157		M+1
#	0.005		M+2
#	0.0054719		M+3
#	0.00823718		M+4
#	0.0145182	VAL_1,2,3,4,5	M
#	0.0228328		M+1
#	0.005		M+2
#	0.005		M+3
#	0.00931281		M+4
#	0.00714086		M+5
#	0.2	CO2_EX_1	M
#	0.2		M+1

## Sheet: Sdr3 model H. polymorpha
rxnID	rxnEq	rxnCTrans	rates	rxnType	basis
R1	GLC_1_13C = GLC_EX	abcdef = abcdef		F				3PG	3-phosphoglycerate
R2	GLC_U13C = GLC_EX	abcdef = abcdef		F				6PG	6-phosphogluconate
R3	GLC_EX = GLC	abcdef = abcdef		F	X			AA	acetaldehyde
R4	GLC + ATP = G6P	abcdef + X = abcdef		F				AC	acetate
R5	G6P = F6P	abcdef = abcdef		FR				ACCOAb	lumped acetyl-CoA
R6	F6P = G6P	abcdef = abcdef		R	X			ACCOAcyt	cytosolic acetyl-CoA
R7	F6P + ATP = F16BP	abcdef + X = abcdef		FR				ACCOAmit	mitochondrial acetyl-CoA
R8	F16BP = F6P + ATP	abcdef = abcdef + X		R	X			ATP	adenosine-triphosphate
R9	F16BP = DHAP + G3P	abcdef = abc + def		FR				CITmit	citrate
R10	DHAP + G3P = F16BP	abc + def = abcdef		R	X			CO2	carbon dioxide
R11	DHAP = G3P	abc = cba		FR				CYTRED	reduced cytochrome c
R12	G3P = DHAP	cba = abc		R	X			DHAP	dihydroxyacetone phosphate
R13	G3P = 3PG + ATP + NADH	abc = abc + X + X		FR				E4P	erythrose 4-phosphate
R14	3PG + ATP + NADH = G3P	abc + X + X = abc		R	X			ETOH	ethanol
R15	3PG = PEP	abc = abc		FR				F16BP	fructose 1,6-bisphosphate
R16	PEP = 3PG	abc = abc		R	X			F6P	fructofuranose 6-phosphate
R17	PEP = PYRcyt + ATP	abc = abc + X		FR				FUMmit	fumarate
R18	PYRcyt + ATP = PEP	abc + X = abc		R	X			G3P	glyceraldehyde 3-phosphate
R19	G6P = 6PG + NADPH	abcdef = abcdef + X		F				G6P	glucose 6-phosphate
R20	6PG = P5P + CO2 + NADPH	abcdef = bcdef + a + X		F				GLC	glucose
R21	P5P + P5P = S7P + G3P	abcde + fghij = fgabcde + hij		FR				GLC_EX	extracellular glucose
R22	S7P + G3P = P5P + P5P	fgabcde + hij = abcde + fghij		R	X			GLY	glycine
R23	S7P + G3P = E4P + F6P	abcdefg + hij = defg + abchij		FR				GLYC	glycerol
R24	E4P + F6P = S7P + G3P	defg + abchij = abcdefg + hij		R	X			GLYOXYcyt	glyoxylate
R25	E4P + P5P = F6P + G3P	abcd + efghi = efabcd + ghi		FR				H	proton
R26	F6P + G3P = E4P + P5P	efabcd + ghi = abcd + efghi		R	X			ICTcyt	cytosolic isocitrate
R27	DHAP + NADH = GLYC	abc + X = abc		F				ICTmit	mitchondrial isocitrate
R28	GLYC = GLYC_EX	abc = abc		F	X			MALcyt	cytosolic malate
R29	PYRcyt = PYRmit	abc = abc		F				MALmit	mitochondrial malate
R30	PYRmit = ACCOAmit + CO2 + NADH	abc = bc + a + X		F				MTHFx	methylene-tetrahydrofolate
R31	ACCOAmit + OAAmit = CITmit	ab + cdef = fedbac		F				NADH	nicotinamide adenine dinucleotide
R32	CITmit = ICTmit	abcdef = abcdef		F				NADPH	nicotinamide adenine dinucleotide phosphate
R33	ICTmit = ICTcyt	abcdef = abcdef		F				O2	oxygen
R34	ICTmit = OGAmit + CO2 + NADH	abcdef = abcde + f + X		F				OAAb	lumped oxaloacetate
R35	ICTmit = OGAmit + CO2 + NADPH	abcdef = abcde + f + X		F				OAAcyt	cytosolic oxaloacetate
R36	OGAmit = 0.5 SUCmit + 0.5 SUCmit + CO2 + ATP + NADH	abcde = 0.5 bcde + 0.5 edcb + a + X + X		F				OAAmit	mitochondrial oxaloacetate
R37	SUCmit = 0.5 FUMmit + 0.5 FUMmit + UQH2	abcd = 0.5 abcd + 0.5 dcba + X		FR				OGAmit	?-ketoglutarate
R38	FUMmit + UQH2 = 0.5 SUCmit + 0.5 SUCmit	abcd + X = 0.5 abcd + 0.5 dcba		R	X			P5P	ribulose 5-phosphate
R39	FUMmit = MALmit	abcd = abcd		FR				PEP	phosphoenolpyruvate
R40	MALmit = 0.5 FUMmit + 0.5 FUMmit	abcd = 0.5 abcd + 0.5 dcba		R	X			PYRb	lumped pyruvate
R41	MALmit = OAAmit + NADH	abcd = abcd + X		FR				PYRcyt	cytosolic pyruvate
R42	OAAmit + NADH = MALmit	abcd + X = abcd		R	X			PYRmit	mitochondrial pyruvate
R43	PYRcyt + CO2 + ATP = OAAcyt	abc + d + X = abcd		F				S7P	sedoheptulose-7-phosphate
R44	OAAcyt + ATP = PEP + CO2	abcd + X = abc + d		F				SER	serine
R45	MALmit = PYRmit + CO2 + NADH	abcd = abc + d + X		F				SUCcyt	cytosolic succinate
R46	MALmit = PYRmit + CO2 + NADPH	abcd = abc + d + X		F				SUCmit	mitochondrial succinate
R47	PYRcyt = AA + CO2	abc = bc + a		F				THR	threonine
R48	AA + NADH = ETOH	ab + X = ab		FR				UQH2	dihydroxyubiquinone
R49	ETOH = AA + NADH	ab = ab + X		R	X			GLC_1_13C	C1 labeled glucose
R50	AA = AC + NADH	ab = ab + X		F				GLC_U13C	U labeled glucose
R51	AA = AC + NADPH	ab = ab + X		F				MTHF_B	Biomass building MTHF
R52	AC + ATP = ACCOAcyt	ab + X = ab		F				MTHFM	unlabeled MTHF
R53	ETOH = ETOH_EX	ab = ab		F	X			MTHFU	labeled MTHF
R54	AC = AC_EX	ab = ab		F	X			MTHF_out	MTHF exchange sink
R55	OAAmit = OAAcyt	abcd = abcd		FR				CO2_EX	Produced CO2
R56	OAAcyt = OAAmit	abcd = abcd		R	X			CO2_out	CO2 exchange sink
R57	ACCOAcyt + OAAcyt = ICTcyt	ab + cdef = fedbac		F				CO2_unlabeled	unlabeled CO2
R58	ACCOAcyt = ACCOAmit	ab = ab		FR				O2_EX	Substrate O2
R59	ACCOAmit = ACCOAcyt	ab = ab		R	X			ATP_M	Maintenance ATP
R60	ICTcyt = GLYOXYcyt + 0.5 SUCcyt + 0.5 SUCcyt	abcdef = ab + 0.5 cdef + 0.5 fedc		F				ATP_B	Biomass building ATP
R61	SUCcyt + H = SUCmit	abcd + X = abcd		F				ETOH_EX	Excreted ethanol
R62	ACCOAcyt + GLYOXYcyt = MALcyt	ab + cd = cdba		F				AC_EX	Excreted acetate
R63	MALcyt = OAAcyt + NADH	abcd = abcd + X		F				GLYC_EX	Excreted glycerol
R64	MALcyt = MALmit	abcd = abcd		F				NADPH_B	Biomass building NADPH
R65	CO2 = CO2_EX	a = a		F				PYR_B	Biomass building pyruvate
R66	CO2_unlabeled + CO2 = CO2 + CO2_out	a + b = a + b		F				ACCOA_B	Biomass building acetyl-CoA
R67	MTHFx + MTHFM = MTHF_out + MTHFx	a + b = a + b		F				OAA_B	Biomass building oxaloacetate
R68	MTHFx + MTHFU = MTHF_out + MTHFx	a + b = a + b		F				SER_B	Biomass building serine
R69	OAAcyt = THR	abcd = abcd		F	0			THR_B	Biomass building threonine
R70	OAAmit = THR	abcd = abcd		F				GLY_B	Biomass building glycine
R71	3PG = SER + NADH	abc = abc + X		F				OGA_B	Biomass building ?-ketoglutarate
R72	GLYOXYcyt = GLY	ab = ab		F				PEP_B	Biomass building phosphoenolpyruvate
R73	SER = GLY + MTHFx	abc = ab + c		FR				P5P_B	Biomass building ribulose 5-phosphate
R74	GLY + MTHFx = SER	ab + c = abc		R	X			E4P_B	Biomass building erythrose 4-phosphate
R75	MTHFx + CO2 = GLY	a + b = ab		FR				G3P_B	Biomass building glyceraldehyde 3-phosphate
R76	GLY = MTHFx + CO2	ab = a + b		R	X			G6P_B	Biomass building glucose 6-phosphate
R77	THR = GLY + AA	abcd = ab + cd		FR				Z	CO2 source outside modeled network
R78	GLY + AA = THR	ab + cd = abcd		R	X			Y	NADH source outside modeled network
R79	PYRcyt = PYRb	abc = abc		F				ALAx	simulated alanine
R80	PYRmit = PYRb	abc = abc		F				ASPx	simulated aspartate
R81	ACCOAcyt = ACCOAb	ab = ab		F				GLUx	simulated glutamate
R82	ACCOAmit = ACCOAb	ab = ab		F				GLYx	simulated glycine
R83	OAAcyt = OAAb	abcd = abcd		F				HISx	simulated histidine
R84	OAAmit = OAAb	abcd = abcd		F				ILEx	simulated isoleucine
R85	O2_EX = O2			B	X			LEUx	simulated leucine
R86	NADH = UQH2			B				LYSx	simulated lysine
R87	UQH2 = 2 CYTRED + 1.5 H			B				METx	simulated methionine
R88	4 CYTRED + O2 = 2 H			B				PHEx	simulated phenylalanine
R89	2 H = ATP			B				PROx	simulated proline
R90	ATP = ATP_M			B				SERx	simulated serine
R91	ATP = ATP_B			B	X			THRx	simulated threonine
R92	NADPH = NADPH_B			B	X			VALx	simulated valine
R93	OAAb = OAA_B			B	X			ISVb	simulated isovalerate
R94	SER = SER_B			B	X			ILEo	simulated isoleucine originated from pyruvate and oxaloacetate
R95	THR = THR_B			B	X			ILEt	simulated isoleucine originated from pyruvate and threonine
R96	GLY = GLY_B			B	23.28			SHKMx	simulated shikimate
R97	OGAb = OGA_B			B	X			CO2x	unbalanced CO2
R98	PEP = PEP_B			B	X
R99	P5P = P5P_B			B	X
R100	E4P = E4P_B			B	X
R101	G3P = G3P_B			B	X
R102	G6P = G6P_B			B	X
R103	ACCOAb = ACCOA_B			B	X
R104	PYRb = PYR_B			B	X
R105	Z = CO2			B	X
R106	Y = NADH			B	X
R107	MTHFx = MTHF_B			B	X
R108	CO2 = CO2_EX	a = a		S	0
R109	THR = THRx	abcd = abcd		S
R110	SER = SERx	abc = abc		S
R111	GLY = GLYx	ab = ab		S
R112	PYRmit = ALAx	abc = abc		SF	0
R113	PYRcyt = ALAx	abc = abc		SF	1
R114	OAAcyt = ASPx	abcd = abcd		SF	1
R115	OAAmit = ASPx	abcd = abcd		SF	0
R116	PYRmit + PYRmit = VALx + CO2x	abc + def = abefc + d		SF	0
R117	PYRcyt + PYRcyt = VALx + CO2x	abc + def = abefc + d		SF	1
R118	PYRcyt + OAAcyt = ILEo + CO2x	abc + defg = debfgc + a		SF	1
R119	PYRmit + OAAmit = ILEo + CO2x	abc + defg = debfgc + a		SF	0
R120	PYRcyt + THR = ILEt + CO2x	abc + defg = debfgc + a		SF	0
R121	PYRmit + THR = ILEt + CO2x	abc + defg = debfgc + a		SF	1
R122	ILEo = ILEx	abcdef = abcdef		SF	0
R123	ILEt = ILEx	abcdef = abcdef		SF	1
R124	PYRcyt + PYRcyt = ISVb + CO2x	abc + def = abefc + d		SF	1
R125	PYRmit + PYRmit = ISVb + CO2x	abc + def = abefc + d		SF	0
R126	ISVb + ACCOAmit = LEUx + CO2x	abcde + gh = ghbcde + a		SF	0
R127	ISVb + ACCOAcyt = LEUx + CO2x	abcde + gh = ghbcde + a		SF	1
R128	OGAmit = PROx	abcde = abcde		S
R129	P5P + MTHFx = HISx	abcde + f = edcbaf		S
R130	OGAmit + ACCOAcyt = LYSx + CO2x	abcde + fg = fgbcde + a		SF	0
R131	OGAmit + ACCOAmit = LYSx + CO2x	abcde + fg = fgbcde + a		SF	1
R132	E4P + PEP = SHKMx	abcd + efg = efgabcd		S
R133	SHKMx + PEP = PHEx + CO2x	abcdefg + hij = hijbcdefg + a		S
R134	SHKMx + PEP = TYRx + CO2x	abcdefg + hij = hijbcdefg + a		S
R135	OGAmit = GLUx	abcde = abcde		S
R136	OAAcyt + MTHFx = METx	abcd + e = abcde		SF	1
R137	OAAmit + MTHFx = METx	abcd + e = abcde		SF	0
##	excludedMetabolites
#	GLC_1_13C
#	GLC_U13C
#	MTHF_B
#	MTHFM
#	MTHFU
#	MTHF_out
#	CO2_EX
#	CO2_out
#	CO2_unlabeled
#	O2_EX
#	ATP_M
#	ATP_B
#	ETOH_EX
#	AC_EX
#	GLYC_EX
#	NADPH_B
#	PYR_B
#	ACCOA_B
#	OAA_B
#	SER_B
#	THR_B
#	GLY_B
#	OGA_B
#	PEP_B
#	P5P_B
#	E4P_B
#	G3P_B
#	G6P_B
#	Z
#	Y
##	simulatedMDVs							##	MID_solution
#	ALAx#011							#	0.639732	ALA_2,3	M
#	ALAx#111							#	0.193806		M+1
#	ASPx#1100							#	0.166463		M+2
#	ASPx#0111							#	0.596852	ALA_1,2,3	M
#	ASPx#1111							#	0.219905		M+1
#	GLUx#01111							#	0.04658		M+2
#	GLUx#11111							#	0.136664		M+3
#	GLYx#01							#	0.750901	ASP_1,2	M
#	GLYx#11							#	0.104266		M+1
#	HISx#110000							#	0.144833		M+2
#	HISx#011111							#	0.449323	ASP_2,3,4	M
#	HISx#111111							#	0.326922		M+1
#	ILEx#011111							#	0.173983		M+2
#	ILEx#111111							#	0.0497719		M+3
#	LEUx#011111							#	0.417449	ASP_1,2,3,4	M
#	LEUx#111111							#	0.332261		M+1
#	LYSx#011111							#	0.100973		M+2
#	LYSx#111111							#	0.108975		M+3
#	METx#01111							#	0.040342		M+4
#	METx#11111							#	0.383657	GLU_2,3,4,5	M
#	PHEx#011111111							#	0.306283		M+1
#	PHEx#111111111							#	0.225563		M+2
#	PROx#01111							#	0.066892		M+3
#	SERx#110							#	0.0176059		M+4
#	SERx#011							#	0.278562	GLU_1,2,3,4,5	M
#	SERx#111							#	0.323054		M+1
#	THRx#1111							#	0.244639		M+2
#	VALx#01111							#	0.114512		M+3
#	VALx#11111							#	0.0333597		M+4
#	CO2_EX#1							#	0.00587418		M+5
								#	0.812541	GLY_2	M
##	inputSubstrates							#	0.187459		M+1
#	GLC_1_13C							#	0.770161	GLY_1,2	M
#	GLC_U13C							#	0.0822629		M+1
#	MTHFM							#	0.147576		M+2
#	MTHFU							#	0.698719	HIS_1,2	M
#	CO2_unlabeled							#	0.127397		M+1
								#	0.173884		M+2
##	measurements							#	0.430845	HIS_2,3,4,5,6	M
#	0.632395	ALA_2,3	M					#	0.284086		M+1
#	0.197806		M+1					#	0.142067		M+2
#	0.169799		M+2					#	0.0653134		M+3
#	0.608305	ALA_1,2,3	M					#	0.0556277		M+4
#	0.20673		M+1					#	0.0220613		M+5
#	0.0356236		M+2					#	0.376294	HIS_1,2,3,4,5,6	M
#	0.149341		M+3					#	0.292153		M+1
#	0.727812	ASP_1,2	M					#	0.118903		M+2
#	0.124231		M+1					#	0.0930391		M+3
#	0.147957		M+2					#	0.0440441		M+4
#	0.442417	ASP_2,3,4	M					#	0.0537737		M+5
#	0.328675		M+1					#	0.0217927		M+6
#	0.172204		M+2					#	0.278562	ILE_2,3,4,5,6	M
#	0.0567043		M+3					#	0.323054		M+1
#	0.413362	ASP_1,2,3,4	M					#	0.244639		M+2
#	0.325814		M+1					#	0.114512		M+3
#	0.118554		M+2					#	0.0333597		M+4
#	0.105592		M+3					#	0.00587418		M+5
#	0.0366777		M+4					#	0.251942	ILE_1,2,3,4,5,6	M
#	0.355203	GLU_2,3,4,5	M					#	0.313237		M+1
#	0.332078		M+1					#	0.210005		M+2
#	0.220679		M+2					#	0.133539		M+3
#	0.0753299		M+3					#	0.0646748		M+4
#	0.01671		M+4					#	0.0222454		M+5
#	0.301088	GLU_1,2,3,4,5	M					#	0.00435708		M+6
#	0.302177		M+1					#	0.27684	LEU_2,3,4,5,6	M
#	0.23544		M+2					#	0.300153		M+1
#	0.119574		M+3					#	0.24971		M+2
#	0.0341669		M+4					#	0.12471		M+3
#	0.00755448		M+5					#	0.0396208		M+4
#	0.81376	GLY_2	M					#	0.0089656		M+5
#	0.18624		M+1					#	0.259793	LEU_1,2,3,4,5,6	M
#	0.771736	GLY_1,2	M					#	0.242066		M+1
#	0.0756683		M+1					#	0.275143		M+2
#	0.152596		M+2					#	0.132051		M+3
#	0.644837	HIS_1,2	M					#	0.0706103		M+4
#	0.18346		M+1					#	0.0159491		M+5
#	0.171703		M+2					#	0.00438782		M+6
#	0.423422	HIS_2,3,4,5,6	M					#	0.278025	LYS_2,3,4,5,6	M
#	0.272502		M+1					#	0.327586		M+1
#	0.142537		M+2					#	0.247787		M+2
#	0.0827851		M+3					#	0.110578		M+3
#	0.0533965		M+4					#	0.0311757		M+4
#	0.0253579		M+5					#	0.00484739		M+5
#	0.3867	HIS_1,2,3,4,5,6	M					#	0.233897	LYS_1,2,3,4,5,6	M
#	0.284609		M+1					#	0.291579		M+1
#	0.119957		M+2					#	0.266128		M+2
#	0.0906972		M+3					#	0.138277		M+3
#	0.0483016		M+4					#	0.0554166		M+4
#	0.0539167		M+5					#	0.0126412		M+5
#	0.0158194		M+6					#	0.00206073		M+6
#	0.290007	ILE_2,3,4,5,6	M					#	0.306854	MET_2,3,4,5	M
#	0.291338		M+1					#	0.365732		M+1
#	0.249288		M+2					#	0.222476		M+2
#	0.122417		M+3					#	0.0891562		M+3
#	0.0387317		M+4					#	0.0157815		M+4
#	0.00821844		M+5					#	0.285086	MET_2,3,4,5,6	M
#	0.275248	ILE_1,2,3,4,5,6	M					#	0.359272		M+1
#	0.291055		M+1					#	0.174309		M+2
#	0.207006		M+2					#	0.106438		M+3
#	0.139003		M+3					#	0.0621038		M+4
#	0.0592895		M+4					#	0.0127915		M+5
#	0.0238756		M+5					#	0.246944	PHE_2,3,4,5,6,7,8,9	M
#	0.00452216		M+6					#	0.227608		M+1
#	0.287111	LEU_2,3,4,5,6	M					#	0.216333		M+2
#	0.29251		M+1					#	0.130036		M+3
#	0.249625		M+2					#	0.0935855		M+4
#	0.123696		M+3					#	0.0485527		M+5
#	0.0383953		M+4					#	0.0270975		M+6
#	0.00866248		M+5					#	0.0075475		M+7
#	0.291114	LEU_1,2,3,4,5,6	M					#	0.00229596		M+8
#	0.24008		M+1					#	0.230391	PHE_1,2,3,4,5,6,7,8,9	M
#	0.266922		M+2					#	0.227441		M+1
#	0.121806		M+3					#	0.1692		M+2
#	0.0636176		M+4					#	0.154569		M+3
#	0.0134557		M+5					#	0.105533		M+4
#	0.00300394		M+6					#	0.0609596		M+5
#	0.262504	LYS_2,3,4,5,6	M					#	0.0306362		M+6
#	0.329165		M+1					#	0.0147405		M+7
#	0.250541		M+2					#	0.00464429		M+8
#	0.118131		M+3					#	0.00188495		M+9
#	0.0344884		M+4					#	0.383657	PRO_2,3,4,5	M
#	0.00517055		M+5					#	0.306283		M+1
#	0.25531	LYS_1,2,3,4,5,6	M					#	0.225563		M+2
#	0.285349		M+1					#	0.066892		M+3
#	0.254536		M+2					#	0.0176059		M+4
#	0.132509		M+3					#	0.770161	SER_1,2	M
#	0.057842		M+4					#	0.0822629		M+1
#	0.011977		M+5					#	0.147576		M+2
#	0.00247691		M+6					#	0.635766	SER_2,3	M
#	0.350768	MET_2,3,4,5	M					#	0.204695		M+1
#	0.349721		M+1					#	0.159539		M+2
#	0.181095		M+2					#	0.599966	SER_1,2,3	M
#	0.0946546		M+3					#	0.219541		M+1
#	0.0237608		M+4					#	0.0472897		M+2
#	0.330901	MET_2,3,4,5,6	M					#	0.133203		M+3
#	0.3328		M+1					#	0.413255	THR_1,2,3,4	M
#	0.153994		M+2					#	0.328539		M+1
#	0.0949455		M+3					#	0.117845		M+2
#	0.0663344		M+4					#	0.103136		M+3
#	0.0210258		M+5					#	0.0372249		M+4
#	0.259733	PHE_2,3,4,5,6,7,8,9	M					#	0.409257	VAL_2,3,4,5	M
#	0.219801		M+1					#	0.247967		M+1
#	0.217912		M+2					#	0.250543		M+2
#	0.128286		M+3					#	0.0645227		M+3
#	0.0913381		M+4					#	0.0277098		M+4
#	0.0471047		M+5					#	0.381825	VAL_1,2,3,4,5	M
#	0.0265418		M+6					#	0.256353		M+1
#	0.00734007		M+7					#	0.171771		M+2
#	0.00194264		M+8					#	0.133061		M+3
#	0.254354	PHE_1,2,3,4,5,6,7,8,9	M					#	0.03424		M+4
#	0.219913		M+1					#	0.0227494		M+5
#	0.161914		M+2					#	0.701265	CO2_EX_1	M
#	0.154313		M+3					#	0.298735		M+1
#	0.0993839		M+4
#	0.0592476		M+5
#	0.0288776		M+6
#	0.0152018		M+7
#	0.00448113		M+8
#	0.00231321		M+9
#	0.358242	PRO_2,3,4,5	M
#	0.334121		M+1
#	0.220441		M+2
#	0.0703758		M+3
#	0.0168202		M+4
#	0.779182	SER_1,2	M
#	0.0679962		M+1
#	0.152822		M+2
#	0.627345	SER_2,3	M
#	0.214726		M+1
#	0.157929		M+2
#	0.603828	SER_1,2,3	M
#	0.214425		M+1
#	0.0421302		M+2
#	0.139617		M+3
#	0.41453	THR_1,2,3,4	M
#	0.329198		M+1
#	0.114927		M+2
#	0.105148		M+3
#	0.0361969		M+4
#	0.402538	VAL_2,3,4,5	M
#	0.250013		M+1
#	0.252367		M+2
#	0.0664305		M+3
#	0.0286513		M+4
#	0.395896	VAL_1,2,3,4,5	M
#	0.246014		M+1
#	0.16721		M+2
#	0.134121		M+3
#	0.0321485		M+4
#	0.0246104		M+5
#	0.66	CO2_EX_1	M
#	0.34		M+1
##	error
#	0.0123187	ALA_2,3	M
#	0.00716478		M+1
#	0.00984704		M+2
#	0.015315	ALA_1,2,3	M
#	0.00963621		M+1
#	0.005		M+2
#	0.0135378		M+3
#	0.0163639	ASP_1,2	M
#	0.00729767		M+1
#	0.0103354		M+2
#	0.0147112	ASP_2,3,4	M
#	0.00844386		M+1
#	0.0230637		M+2
#	0.0136639		M+3
#	0.0170574	ASP_1,2,3,4	M
#	0.0188328		M+1
#	0.0468001		M+2
#	0.0271801		M+3
#	0.0153794		M+4
#	0.0228407	GLU_2,3,4,5	M
#	0.0172241		M+1
#	0.00813795		M+2
#	0.00796393		M+3
#	0.00618675		M+4
#	0.0200688	GLU_1,2,3,4,5	M
#	0.0194899		M+1
#	0.0114767		M+2
#	0.00636111		M+3
#	0.0284939		M+4
#	0.0168962		M+5
#	0.0112121	GLY_2	M
#	0.0112121		M+1
#	0.0127335	GLY_1,2	M
#	0.00962575		M+1
#	0.00542973		M+2
#	0.0632791	HIS_1,2	M
#	0.058178		M+1
#	0.0552204		M+2
#	0.0168706	HIS_2,3,4,5,6	M
#	0.034711		M+1
#	0.005		M+2
#	0.0192239		M+3
#	0.0127193		M+4
#	0.0271818		M+5
#	0.0212063	HIS_1,2,3,4,5,6	M
#	0.0320651		M+1
#	0.005		M+2
#	0.005		M+3
#	0.005		M+4
#	0.00912373		M+5
#	0.00751391		M+6
#	0.017579	ILE_2,3,4,5,6	M
#	0.0181644		M+1
#	0.005		M+2
#	0.005		M+3
#	0.0306952		M+4
#	0.0161987		M+5
#	0.0447187	ILE_1,2,3,4,5,6	M
#	0.0468904		M+1
#	0.00994361		M+2
#	0.0482972		M+3
#	0.00992892		M+4
#	0.0341635		M+5
#	0.0394688		M+6
#	0.0232654	LEU_2,3,4,5,6	M
#	0.0391541		M+1
#	0.005		M+2
#	0.005		M+3
#	0.01238		M+4
#	0.0052625		M+5
#	0.0760851	LEU_1,2,3,4,5,6	M
#	0.0419586		M+1
#	0.020899		M+2
#	0.00657113		M+3
#	0.0571499		M+4
#	0.0394895		M+5
#	0.035431		M+6
#	0.0205658	LYS_2,3,4,5,6	M
#	0.0213211		M+1
#	0.0116289		M+2
#	0.00984969		M+3
#	0.0316591		M+4
#	0.0306365		M+5
#	0.033969	LYS_1,2,3,4,5,6	M
#	0.0445986		M+1
#	0.0098235		M+2
#	0.005		M+3
#	0.00747704		M+4
#	0.0327881		M+5
#	0.0284948		M+6
#	0.0494088	MET_2,3,4,5	M
#	0.0281629		M+1
#	0.0317828		M+2
#	0.0279279		M+3
#	0.0269705		M+4
#	0.0485512	MET_2,3,4,5,6	M
#	0.0388155		M+1
#	0.0296166		M+2
#	0.010426		M+3
#	0.0493781		M+4
#	0.0210258		M+5
#	0.0183094	PHE_2,3,4,5,6,7,8,9	M
#	0.0341485		M+1
#	0.005		M+2
#	0.00578215		M+3
#	0.005		M+4
#	0.005		M+5
#	0.00514722		M+6
#	0.0120369		M+7
#	0.00755179		M+8
#	0.0340677	PHE_1,2,3,4,5,6,7,8,9	M
#	0.0516182		M+1
#	0.00580345		M+2
#	0.005		M+3
#	0.005		M+4
#	0.005		M+5
#	0.0054923		M+6
#	0.00592674		M+7
#	0.0127215		M+8
#	0.00754965		M+9
#	0.0365572	PRO_2,3,4,5	M
#	0.0211549		M+1
#	0.0132543		M+2
#	0.0120451		M+3
#	0.00581537		M+4
#	0.0122924	SER_1,2	M
#	0.0123309		M+1
#	0.00821477		M+2
#	0.0150638	SER_2,3	M
#	0.009557		M+1
#	0.00807235		M+2
#	0.0109891	SER_1,2,3	M
#	0.00984427		M+1
#	0.00618123		M+2
#	0.00867487		M+3
#	0.014083	THR_1,2,3,4	M
#	0.0165169		M+1
#	0.005		M+2
#	0.0264107		M+3
#	0.0144694		M+4
#	0.0122773	VAL_2,3,4,5	M
#	0.00608157		M+1
#	0.005		M+2
#	0.0054719		M+3
#	0.00823718		M+4
#	0.0145182	VAL_1,2,3,4,5	M
#	0.0228328		M+1
#	0.005		M+2
#	0.005		M+3
#	0.00931281		M+4
#	0.00714086		M+5
#	0.2	CO2_EX_1	M
#	0.2		M+1

## Sheet: Sdr4 model H. polymorpha
rxnID	rxnEq	rxnCTrans	rates	rxnType	basis
R1	GLC_1_13C = GLC_EX	abcdef = abcdef		F				3PG	3-phosphoglycerate
R2	GLC_U13C = GLC_EX	abcdef = abcdef		F				6PG	6-phosphogluconate
R3	GLC_EX = GLC	abcdef = abcdef		F	X			AA	acetaldehyde
R4	GLC + ATP = G6P	abcdef + X = abcdef		F				AC	acetate
R5	G6P = F6P	abcdef = abcdef		FR				ACCOAb	lumped acetyl-CoA
R6	F6P = G6P	abcdef = abcdef		R	X			ACCOAcyt	cytosolic acetyl-CoA
R7	F6P + ATP = F16BP	abcdef + X = abcdef		FR				ACCOAmit	mitochondrial acetyl-CoA
R8	F16BP = F6P + ATP	abcdef = abcdef + X		R	X			ATP	adenosine-triphosphate
R9	F16BP = DHAP + G3P	abcdef = abc + def		FR				CITmit	citrate
R10	DHAP + G3P = F16BP	abc + def = abcdef		R	X			CO2	carbon dioxide
R11	DHAP = G3P	abc = cba		FR				CYTRED	reduced cytochrome c
R12	G3P = DHAP	cba = abc		R	X			DHAP	dihydroxyacetone phosphate
R13	G3P = 3PG + ATP + NADH	abc = abc + X + X		FR				E4P	erythrose 4-phosphate
R14	3PG + ATP + NADH = G3P	abc + X + X = abc		R	X			ETOH	ethanol
R15	3PG = PEP	abc = abc		FR				F16BP	fructose 1,6-bisphosphate
R16	PEP = 3PG	abc = abc		R	X			F6P	fructofuranose 6-phosphate
R17	PEP = PYRcyt + ATP	abc = abc + X		FR				FUMmit	fumarate
R18	PYRcyt + ATP = PEP	abc + X = abc		R	X			G3P	glyceraldehyde 3-phosphate
R19	G6P = 6PG + NADPH	abcdef = abcdef + X		F				G6P	glucose 6-phosphate
R20	6PG = P5P + CO2 + NADPH	abcdef = bcdef + a + X		F				GLC	glucose
R21	P5P + P5P = S7P + G3P	abcde + fghij = fgabcde + hij		FR				GLC_EX	extracellular glucose
R22	S7P + G3P = P5P + P5P	fgabcde + hij = abcde + fghij		R	X			GLY	glycine
R23	S7P + G3P = E4P + F6P	abcdefg + hij = defg + abchij		FR				GLYC	glycerol
R24	E4P + F6P = S7P + G3P	defg + abchij = abcdefg + hij		R	X			GLYOXYcyt	glyoxylate
R25	E4P + P5P = F6P + G3P	abcd + efghi = efabcd + ghi		FR				H	proton
R26	F6P + G3P = E4P + P5P	efabcd + ghi = abcd + efghi		R	X			ICTcyt	cytosolic isocitrate
R27	DHAP + NADH = GLYC	abc + X = abc		F				ICTmit	mitchondrial isocitrate
R28	GLYC = GLYC_EX	abc = abc		F	X			MALcyt	cytosolic malate
R29	PYRcyt = PYRmit	abc = abc		F				MALmit	mitochondrial malate
R30	PYRmit = ACCOAmit + CO2 + NADH	abc = bc + a + X		F				MTHFx	methylene-tetrahydrofolate
R31	ACCOAmit + OAAmit = CITmit	ab + cdef = fedbac		F				NADH	nicotinamide adenine dinucleotide
R32	CITmit = ICTmit	abcdef = abcdef		F				NADPH	nicotinamide adenine dinucleotide phosphate
R33	ICTmit = ICTcyt	abcdef = abcdef		F				O2	oxygen
R34	ICTmit = OGAmit + CO2 + NADH	abcdef = abcde + f + X		F				OAAb	lumped oxaloacetate
R35	ICTmit = OGAmit + CO2 + NADPH	abcdef = abcde + f + X		F				OAAcyt	cytosolic oxaloacetate
R36	OGAmit = 0.5 SUCmit + 0.5 SUCmit + CO2 + ATP + NADH	abcde = 0.5 bcde + 0.5 edcb + a + X + X		F				OAAmit	mitochondrial oxaloacetate
R37	SUCmit = 0.5 FUMmit + 0.5 FUMmit + UQH2	abcd = 0.5 abcd + 0.5 dcba + X		FR				OGAmit	?-ketoglutarate
R38	FUMmit + UQH2 = 0.5 SUCmit + 0.5 SUCmit	abcd + X = 0.5 abcd + 0.5 dcba		R	X			P5P	ribulose 5-phosphate
R39	FUMmit = MALmit	abcd = abcd		FR				PEP	phosphoenolpyruvate
R40	MALmit = 0.5 FUMmit + 0.5 FUMmit	abcd = 0.5 abcd + 0.5 dcba		R	X			PYRb	lumped pyruvate
R41	MALmit = OAAmit + NADH	abcd = abcd + X		FR				PYRcyt	cytosolic pyruvate
R42	OAAmit + NADH = MALmit	abcd + X = abcd		R	X			PYRmit	mitochondrial pyruvate
R43	PYRcyt + CO2 + ATP = OAAcyt	abc + d + X = abcd		F				S7P	sedoheptulose-7-phosphate
R44	OAAcyt + ATP = PEP + CO2	abcd + X = abc + d		F				SER	serine
R45	MALmit = PYRmit + CO2 + NADH	abcd = abc + d + X		F				SUCcyt	cytosolic succinate
R46	MALmit = PYRmit + CO2 + NADPH	abcd = abc + d + X		F				SUCmit	mitochondrial succinate
R47	PYRcyt = AA + CO2	abc = bc + a		F				THR	threonine
R48	AA + NADH = ETOH	ab + X = ab		FR				UQH2	dihydroxyubiquinone
R49	ETOH = AA + NADH	ab = ab + X		R	X			GLC_1_13C	C1 labeled glucose
R50	AA = AC + NADH	ab = ab + X		F				GLC_U13C	U labeled glucose
R51	AA = AC + NADPH	ab = ab + X		F				MTHF_B	Biomass building MTHF
R52	AC + ATP = ACCOAcyt	ab + X = ab		F				MTHFM	unlabeled MTHF
R53	ETOH = ETOH_EX	ab = ab		F	X			MTHFU	labeled MTHF
R54	AC = AC_EX	ab = ab		F	X			MTHF_out	MTHF exchange sink
R55	OAAmit = OAAcyt	abcd = abcd		FR				CO2_EX	Produced CO2
R56	OAAcyt = OAAmit	abcd = abcd		R	X			CO2_out	CO2 exchange sink
R57	ACCOAcyt + OAAcyt = ICTcyt	ab + cdef = fedbac		F				CO2_unlabeled	unlabeled CO2
R58	ACCOAcyt = ACCOAmit	ab = ab		FR				O2_EX	Substrate O2
R59	ACCOAmit = ACCOAcyt	ab = ab		R	X			ATP_M	Maintenance ATP
R60	ICTcyt = GLYOXYcyt + 0.5 SUCcyt + 0.5 SUCcyt	abcdef = ab + 0.5 cdef + 0.5 fedc		F				ATP_B	Biomass building ATP
R61	SUCcyt + H = SUCmit	abcd + X = abcd		F				ETOH_EX	Excreted ethanol
R62	ACCOAcyt + GLYOXYcyt = MALcyt	ab + cd = cdba		F				AC_EX	Excreted acetate
R63	MALcyt = OAAcyt + NADH	abcd = abcd + X		F				GLYC_EX	Excreted glycerol
R64	MALcyt = MALmit	abcd = abcd		F				NADPH_B	Biomass building NADPH
R65	CO2 = CO2_EX	a = a		F				PYR_B	Biomass building pyruvate
R66	CO2_unlabeled + CO2 = CO2 + CO2_out	a + b = a + b		F				ACCOA_B	Biomass building acetyl-CoA
R67	MTHFx + MTHFM = MTHF_out + MTHFx	a + b = a + b		F				OAA_B	Biomass building oxaloacetate
R68	MTHFx + MTHFU = MTHF_out + MTHFx	a + b = a + b		F				SER_B	Biomass building serine
R69	OAAcyt = THR	abcd = abcd		F	0			THR_B	Biomass building threonine
R70	OAAmit = THR	abcd = abcd		F				GLY_B	Biomass building glycine
R71	3PG = SER + NADH	abc = abc + X		F				OGA_B	Biomass building ?-ketoglutarate
R72	GLYOXYcyt = GLY	ab = ab		F				PEP_B	Biomass building phosphoenolpyruvate
R73	SER = GLY + MTHFx	abc = ab + c		FR				P5P_B	Biomass building ribulose 5-phosphate
R74	GLY + MTHFx = SER	ab + c = abc		R	X			E4P_B	Biomass building erythrose 4-phosphate
R75	MTHFx + CO2 = GLY	a + b = ab		FR				G3P_B	Biomass building glyceraldehyde 3-phosphate
R76	GLY = MTHFx + CO2	ab = a + b		R	X			G6P_B	Biomass building glucose 6-phosphate
R77	THR = GLY + AA	abcd = ab + cd		FR				Z	CO2 source outside modeled network
R78	GLY + AA = THR	ab + cd = abcd		R	X			Y	NADH source outside modeled network
R79	PYRcyt = PYRb	abc = abc		F				ALAx	simulated alanine
R80	PYRmit = PYRb	abc = abc		F				ASPx	simulated aspartate
R81	ACCOAcyt = ACCOAb	ab = ab		F				GLUx	simulated glutamate
R82	ACCOAmit = ACCOAb	ab = ab		F				GLYx	simulated glycine
R83	OAAcyt = OAAb	abcd = abcd		F				HISx	simulated histidine
R84	OAAmit = OAAb	abcd = abcd		F				ILEx	simulated isoleucine
R85	O2_EX = O2			B	X			LEUx	simulated leucine
R86	NADH = UQH2			B				LYSx	simulated lysine
R87	UQH2 = 2 CYTRED + 1.5 H			B				METx	simulated methionine
R88	4 CYTRED + O2 = 2 H			B				PHEx	simulated phenylalanine
R89	2 H = ATP			B				PROx	simulated proline
R90	ATP = ATP_M			B				SERx	simulated serine
R91	ATP = ATP_B			B	X			THRx	simulated threonine
R92	NADPH = NADPH_B			B	X			VALx	simulated valine
R93	OAAb = OAA_B			B	X			ISVb	simulated isovalerate
R94	SER = SER_B			B	X			ILEo	simulated isoleucine originated from pyruvate and oxaloacetate
R95	THR = THR_B			B	X			ILEt	simulated isoleucine originated from pyruvate and threonine
R96	GLY = GLY_B			B	23.28			SHKMx	simulated shikimate
R97	OGAb = OGA_B			B	X			CO2x	unbalanced CO2
R98	PEP = PEP_B			B	X
R99	P5P = P5P_B			B	X
R100	E4P = E4P_B			B	X
R101	G3P = G3P_B			B	X
R102	G6P = G6P_B			B	X
R103	ACCOAb = ACCOA_B			B	X
R104	PYRb = PYR_B			B	X
R105	Z = CO2			B	X
R106	Y = NADH			B	X
R107	MTHFx = MTHF_B			B	X
R108	CO2 = CO2_EX	a = a		S	0
R109	THR = THRx	abcd = abcd		S
R110	SER = SERx	abc = abc		S
R111	GLY = GLYx	ab = ab		S
R112	PYRmit = ALAx	abc = abc		SF	0
R113	PYRcyt = ALAx	abc = abc		SF	1
R114	OAAcyt = ASPx	abcd = abcd		SF	1
R115	OAAmit = ASPx	abcd = abcd		SF	0
R116	PYRmit + PYRmit = VALx + CO2x	abc + def = abefc + d		SF	1
R117	PYRcyt + PYRcyt = VALx + CO2x	abc + def = abefc + d		SF	0
R118	PYRcyt + OAAcyt = ILEo + CO2x	abc + defg = debfgc + a		SF	1
R119	PYRmit + OAAmit = ILEo + CO2x	abc + defg = debfgc + a		SF	0
R120	PYRcyt + THR = ILEt + CO2x	abc + defg = debfgc + a		SF	1
R121	PYRmit + THR = ILEt + CO2x	abc + defg = debfgc + a		SF	0
R122	ILEo = ILEx	abcdef = abcdef		SF	1
R123	ILEt = ILEx	abcdef = abcdef		SF	0
R124	PYRcyt + PYRcyt = ISVb + CO2x	abc + def = abefc + d		SF	0
R125	PYRmit + PYRmit = ISVb + CO2x	abc + def = abefc + d		SF	1
R126	ISVb + ACCOAmit = LEUx + CO2x	abcde + gh = ghbcde + a		SF	1
R127	ISVb + ACCOAcyt = LEUx + CO2x	abcde + gh = ghbcde + a		SF	0
R128	OGAmit = PROx	abcde = abcde		S
R129	P5P + MTHFx = HISx	abcde + f = edcbaf		S
R130	OGAmit + ACCOAcyt = LYSx + CO2x	abcde + fg = fgbcde + a		SF	0
R131	OGAmit + ACCOAmit = LYSx + CO2x	abcde + fg = fgbcde + a		SF	1
R132	E4P + PEP = SHKMx	abcd + efg = efgabcd		S
R133	SHKMx + PEP = PHEx + CO2x	abcdefg + hij = hijbcdefg + a		S
R134	SHKMx + PEP = TYRx + CO2x	abcdefg + hij = hijbcdefg + a		S
R135	OGAmit = GLUx	abcde = abcde		S
R136	OAAcyt + MTHFx = METx	abcd + e = abcde		SF	1
R137	OAAmit + MTHFx = METx	abcd + e = abcde		SF	0
##	excludedMetabolites
#	GLC_1_13C
#	GLC_U13C
#	MTHF_B
#	MTHFM
#	MTHFU
#	MTHF_out
#	CO2_EX
#	CO2_out
#	CO2_unlabeled
#	O2_EX
#	ATP_M
#	ATP_B
#	ETOH_EX
#	AC_EX
#	GLYC_EX
#	NADPH_B
#	PYR_B
#	ACCOA_B
#	OAA_B
#	SER_B
#	THR_B
#	GLY_B
#	OGA_B
#	PEP_B
#	P5P_B
#	E4P_B
#	G3P_B
#	G6P_B
#	Z
#	Y
##	simulatedMDVs							##	MID_solution
#	ALAx#011							#	0.635588	ALA_2,3	M
#	ALAx#111							#	0.205766		M+1
#	ASPx#1100							#	0.158646		M+2
#	ASPx#0111							#	0.591833	ALA_1,2,3	M
#	ASPx#1111							#	0.2255		M+1
#	GLUx#01111							#	0.0491113		M+2
#	GLUx#11111							#	0.133555		M+3
#	GLYx#01							#	0.732327	ASP_1,2	M
#	GLYx#11							#	0.122283		M+1
#	HISx#110000							#	0.14539		M+2
#	HISx#011111							#	0.479446	ASP_2,3,4	M
#	HISx#111111							#	0.312492		M+1
#	ILEx#011111							#	0.170242		M+2
#	ILEx#111111							#	0.0378201		M+3
#	LEUx#011111							#	0.44115	ASP_1,2,3,4	M
#	LEUx#111111							#	0.310414		M+1
#	LYSx#011111							#	0.110885		M+2
#	LYSx#111111							#	0.107415		M+3
#	METx#01111							#	0.0301356		M+4
#	METx#11111							#	0.378838	GLU_2,3,4,5	M
#	PHEx#011111111							#	0.297597		M+1
#	PHEx#111111111							#	0.233169		M+2
#	PROx#01111							#	0.0699865		M+3
#	SERx#110							#	0.0204093		M+4
#	SERx#011							#	0.299303	GLU_1,2,3,4,5	M
#	SERx#111							#	0.300761		M+1
#	THRx#1111							#	0.249167		M+2
#	VALx#01111							#	0.109963		M+3
#	VALx#11111							#	0.0348203		M+4
#	CO2_EX#1							#	0.00598518		M+5
								#	0.813216	GLY_2	M
##	inputSubstrates							#	0.186784		M+1
#	GLC_1_13C							#	0.761704	GLY_1,2	M
#	GLC_U13C							#	0.0924379		M+1
#	MTHFM							#	0.145858		M+2
#	MTHFU							#	0.696088	HIS_1,2	M
#	CO2_unlabeled							#	0.135863		M+1
								#	0.168049		M+2
##	measurements							#	0.482757	HIS_2,3,4,5,6	M
#	0.632395	ALA_2,3	M					#	0.248889		M+1
#	0.197806		M+1					#	0.146213		M+2
#	0.169799		M+2					#	0.0555181		M+3
#	0.608305	ALA_1,2,3	M					#	0.0579222		M+4
#	0.20673		M+1					#	0.00870066		M+5
#	0.0356236		M+2					#	0.423931	HIS_1,2,3,4,5,6	M
#	0.149341		M+3					#	0.260388		M+1
#	0.727812	ASP_1,2	M					#	0.120824		M+2
#	0.124231		M+1					#	0.0860979		M+3
#	0.147957		M+2					#	0.0436863		M+4
#	0.442417	ASP_2,3,4	M					#	0.056499		M+5
#	0.328675		M+1					#	0.00857382		M+6
#	0.172204		M+2					#	0.30473	ILE_2,3,4,5,6	M
#	0.0567043		M+3					#	0.29727		M+1
#	0.413362	ASP_1,2,3,4	M					#	0.248566		M+2
#	0.325814		M+1					#	0.108644		M+3
#	0.118554		M+2					#	0.0347904		M+4
#	0.105592		M+3					#	0.00600002		M+5
#	0.0366777		M+4					#	0.280389	ILE_1,2,3,4,5,6	M
#	0.355203	GLU_2,3,4,5	M					#	0.288069		M+1
#	0.332078		M+1					#	0.204337		M+2
#	0.220679		M+2					#	0.140334		M+3
#	0.0753299		M+3					#	0.0588477		M+4
#	0.01671		M+4					#	0.0232419		M+5
#	0.301088	GLU_1,2,3,4,5	M					#	0.00478089		M+6
#	0.302177		M+1					#	0.26958	LEU_2,3,4,5,6	M
#	0.23544		M+2					#	0.309776		M+1
#	0.119574		M+3					#	0.250166		M+2
#	0.0341669		M+4					#	0.124086		M+3
#	0.00755448		M+5					#	0.038239		M+4
#	0.81376	GLY_2	M					#	0.00815376		M+5
#	0.18624		M+1					#	0.25477	LEU_1,2,3,4,5,6	M
#	0.771736	GLY_1,2	M					#	0.251579		M+1
#	0.0756683		M+1					#	0.272567		M+2
#	0.152596		M+2					#	0.134007		M+3
#	0.644837	HIS_1,2	M					#	0.0676713		M+4
#	0.18346		M+1					#	0.0155073		M+5
#	0.171703		M+2					#	0.00389889		M+6
#	0.423422	HIS_2,3,4,5,6	M					#	0.25413	LYS_2,3,4,5,6	M
#	0.272502		M+1					#	0.32434		M+1
#	0.142537		M+2					#	0.254378		M+2
#	0.0827851		M+3					#	0.123704		M+3
#	0.0533965		M+4					#	0.0367294		M+4
#	0.0253579		M+5					#	0.00671845		M+5
#	0.3867	HIS_1,2,3,4,5,6	M					#	0.240169	LYS_1,2,3,4,5,6	M
#	0.284609		M+1					#	0.267702		M+1
#	0.119957		M+2					#	0.26954		M+2
#	0.0906972		M+3					#	0.139859		M+3
#	0.0483016		M+4					#	0.0642425		M+4
#	0.0539167		M+5					#	0.0152744		M+5
#	0.0158194		M+6					#	0.00321256		M+6
#	0.290007	ILE_2,3,4,5,6	M					#	0.41065	MET_2,3,4,5	M
#	0.291338		M+1					#	0.336448		M+1
#	0.249288		M+2					#	0.190654		M+2
#	0.122417		M+3					#	0.0568216		M+3
#	0.0387317		M+4					#	0.00542685		M+4
#	0.00821844		M+5					#	0.377849	MET_2,3,4,5,6	M
#	0.275248	ILE_1,2,3,4,5,6	M					#	0.329173		M+1
#	0.291055		M+1					#	0.139516		M+2
#	0.207006		M+2					#	0.107913		M+3
#	0.139003		M+3					#	0.0412245		M+4
#	0.0592895		M+4					#	0.00432419		M+5
#	0.0238756		M+5					#	0.234573	PHE_2,3,4,5,6,7,8,9	M
#	0.00452216		M+6					#	0.236831		M+1
#	0.287111	LEU_2,3,4,5,6	M					#	0.217331		M+2
#	0.29251		M+1					#	0.1365		M+3
#	0.249625		M+2					#	0.0926649		M+4
#	0.123696		M+3					#	0.0484695		M+5
#	0.0383953		M+4					#	0.0248241		M+6
#	0.00866248		M+5					#	0.0069444		M+7
#	0.291114	LEU_1,2,3,4,5,6	M					#	0.00186254		M+8
#	0.24008		M+1					#	0.218425	PHE_1,2,3,4,5,6,7,8,9	M
#	0.266922		M+2					#	0.233038		M+1
#	0.121806		M+3					#	0.174556		M+2
#	0.0636176		M+4					#	0.157122		M+3
#	0.0134557		M+5					#	0.106836		M+4
#	0.00300394		M+6					#	0.0604186		M+5
#	0.262504	LYS_2,3,4,5,6	M					#	0.0299277		M+6
#	0.329165		M+1					#	0.0137208		M+7
#	0.250541		M+2					#	0.00438901		M+8
#	0.118131		M+3					#	0.00156797		M+9
#	0.0344884		M+4					#	0.378838	PRO_2,3,4,5	M
#	0.00517055		M+5					#	0.297597		M+1
#	0.25531	LYS_1,2,3,4,5,6	M					#	0.233169		M+2
#	0.285349		M+1					#	0.0699865		M+3
#	0.254536		M+2					#	0.0204093		M+4
#	0.132509		M+3					#	0.761704	SER_1,2	M
#	0.057842		M+4					#	0.0924379		M+1
#	0.011977		M+5					#	0.145858		M+2
#	0.00247691		M+6					#	0.646864	SER_2,3	M
#	0.350768	MET_2,3,4,5	M					#	0.194764		M+1
#	0.349721		M+1					#	0.158372		M+2
#	0.181095		M+2					#	0.605398	SER_1,2,3	M
#	0.0946546		M+3					#	0.21521		M+1
#	0.0237608		M+4					#	0.0445081		M+2
#	0.330901	MET_2,3,4,5,6	M					#	0.134884		M+3
#	0.3328		M+1					#	0.426867	THR_1,2,3,4	M
#	0.153994		M+2					#	0.307476		M+1
#	0.0949455		M+3					#	0.138915		M+2
#	0.0663344		M+4					#	0.0988358		M+3
#	0.0210258		M+5					#	0.0279061		M+4
#	0.259733	PHE_2,3,4,5,6,7,8,9	M					#	0.401869	VAL_2,3,4,5	M
#	0.219801		M+1					#	0.264584		M+1
#	0.217912		M+2					#	0.24309		M+2
#	0.128286		M+3					#	0.0656871		M+3
#	0.0913381		M+4					#	0.0247695		M+4
#	0.0471047		M+5					#	0.373838	VAL_1,2,3,4,5	M
#	0.0265418		M+6					#	0.267092		M+1
#	0.00734007		M+7					#	0.172508		M+2
#	0.00194264		M+8					#	0.130167		M+3
#	0.254354	PHE_1,2,3,4,5,6,7,8,9	M					#	0.0355954		M+4
#	0.219913		M+1					#	0.0208002		M+5
#	0.161914		M+2					#	0.762517	CO2_EX_1	M
#	0.154313		M+3					#	0.237483		M+1
#	0.0993839		M+4
#	0.0592476		M+5
#	0.0288776		M+6
#	0.0152018		M+7
#	0.00448113		M+8
#	0.00231321		M+9
#	0.358242	PRO_2,3,4,5	M
#	0.334121		M+1
#	0.220441		M+2
#	0.0703758		M+3
#	0.0168202		M+4
#	0.779182	SER_1,2	M
#	0.0679962		M+1
#	0.152822		M+2
#	0.627345	SER_2,3	M
#	0.214726		M+1
#	0.157929		M+2
#	0.603828	SER_1,2,3	M
#	0.214425		M+1
#	0.0421302		M+2
#	0.139617		M+3
#	0.41453	THR_1,2,3,4	M
#	0.329198		M+1
#	0.114927		M+2
#	0.105148		M+3
#	0.0361969		M+4
#	0.402538	VAL_2,3,4,5	M
#	0.250013		M+1
#	0.252367		M+2
#	0.0664305		M+3
#	0.0286513		M+4
#	0.395896	VAL_1,2,3,4,5	M
#	0.246014		M+1
#	0.16721		M+2
#	0.134121		M+3
#	0.0321485		M+4
#	0.0246104		M+5
#	0.66	CO2_EX_1	M
#	0.34		M+1
##	error
#	0.0123187	ALA_2,3	M
#	0.00716478		M+1
#	0.00984704		M+2
#	0.015315	ALA_1,2,3	M
#	0.00963621		M+1
#	0.005		M+2
#	0.0135378		M+3
#	0.0163639	ASP_1,2	M
#	0.00729767		M+1
#	0.0103354		M+2
#	0.0147112	ASP_2,3,4	M
#	0.00844386		M+1
#	0.0230637		M+2
#	0.0136639		M+3
#	0.0170574	ASP_1,2,3,4	M
#	0.0188328		M+1
#	0.0468001		M+2
#	0.0271801		M+3
#	0.0153794		M+4
#	0.0228407	GLU_2,3,4,5	M
#	0.0172241		M+1
#	0.00813795		M+2
#	0.00796393		M+3
#	0.00618675		M+4
#	0.0200688	GLU_1,2,3,4,5	M
#	0.0194899		M+1
#	0.0114767		M+2
#	0.00636111		M+3
#	0.0284939		M+4
#	0.0168962		M+5
#	0.0112121	GLY_2	M
#	0.0112121		M+1
#	0.0127335	GLY_1,2	M
#	0.00962575		M+1
#	0.00542973		M+2
#	0.0632791	HIS_1,2	M
#	0.058178		M+1
#	0.0552204		M+2
#	0.0168706	HIS_2,3,4,5,6	M
#	0.034711		M+1
#	0.005		M+2
#	0.0192239		M+3
#	0.0127193		M+4
#	0.0271818		M+5
#	0.0212063	HIS_1,2,3,4,5,6	M
#	0.0320651		M+1
#	0.005		M+2
#	0.005		M+3
#	0.005		M+4
#	0.00912373		M+5
#	0.00751391		M+6
#	0.017579	ILE_2,3,4,5,6	M
#	0.0181644		M+1
#	0.005		M+2
#	0.005		M+3
#	0.0306952		M+4
#	0.0161987		M+5
#	0.0447187	ILE_1,2,3,4,5,6	M
#	0.0468904		M+1
#	0.00994361		M+2
#	0.0482972		M+3
#	0.00992892		M+4
#	0.0341635		M+5
#	0.0394688		M+6
#	0.0232654	LEU_2,3,4,5,6	M
#	0.0391541		M+1
#	0.005		M+2
#	0.005		M+3
#	0.01238		M+4
#	0.0052625		M+5
#	0.0760851	LEU_1,2,3,4,5,6	M
#	0.0419586		M+1
#	0.020899		M+2
#	0.00657113		M+3
#	0.0571499		M+4
#	0.0394895		M+5
#	0.035431		M+6
#	0.0205658	LYS_2,3,4,5,6	M
#	0.0213211		M+1
#	0.0116289		M+2
#	0.00984969		M+3
#	0.0316591		M+4
#	0.0306365		M+5
#	0.033969	LYS_1,2,3,4,5,6	M
#	0.0445986		M+1
#	0.0098235		M+2
#	0.005		M+3
#	0.00747704		M+4
#	0.0327881		M+5
#	0.0284948		M+6
#	0.0494088	MET_2,3,4,5	M
#	0.0281629		M+1
#	0.0317828		M+2
#	0.0279279		M+3
#	0.0269705		M+4
#	0.0485512	MET_2,3,4,5,6	M
#	0.0388155		M+1
#	0.0296166		M+2
#	0.010426		M+3
#	0.0493781		M+4
#	0.0210258		M+5
#	0.0183094	PHE_2,3,4,5,6,7,8,9	M
#	0.0341485		M+1
#	0.005		M+2
#	0.00578215		M+3
#	0.005		M+4
#	0.005		M+5
#	0.00514722		M+6
#	0.0120369		M+7
#	0.00755179		M+8
#	0.0340677	PHE_1,2,3,4,5,6,7,8,9	M
#	0.0516182		M+1
#	0.00580345		M+2
#	0.005		M+3
#	0.005		M+4
#	0.005		M+5
#	0.0054923		M+6
#	0.00592674		M+7
#	0.0127215		M+8
#	0.00754965		M+9
#	0.0365572	PRO_2,3,4,5	M
#	0.0211549		M+1
#	0.0132543		M+2
#	0.0120451		M+3
#	0.00581537		M+4
#	0.0122924	SER_1,2	M
#	0.0123309		M+1
#	0.00821477		M+2
#	0.0150638	SER_2,3	M
#	0.009557		M+1
#	0.00807235		M+2
#	0.0109891	SER_1,2,3	M
#	0.00984427		M+1
#	0.00618123		M+2
#	0.00867487		M+3
#	0.014083	THR_1,2,3,4	M
#	0.0165169		M+1
#	0.005		M+2
#	0.0264107		M+3
#	0.0144694		M+4
#	0.0122773	VAL_2,3,4,5	M
#	0.00608157		M+1
#	0.005		M+2
#	0.0054719		M+3
#	0.00823718		M+4
#	0.0145182	VAL_1,2,3,4,5	M
#	0.0228328		M+1
#	0.005		M+2
#	0.005		M+3
#	0.00931281		M+4
#	0.00714086		M+5
#	0.2	CO2_EX_1	M
#	0.2		M+1

## Sheet: preSolverScript
%global	MIDtoKeep_index
%MIDtoKeep_index	=	[34:38,	110:119];
%x_mea	=	x_mea(MIDtoKeep_index);
%x_var	=	x_var(MIDtoKeep_index,MIDtoKeep_index);
ratesLBUB	=	[
3	881.735	1118.27
28	0	0.223653
53	0	0.223653
54	0	0.223653
86	1596.15	2567.36
92	836.155	1344.93
93	823.6	1324.74
94	69.2605	125.726
95	14.8481	23.8828
96	21.721	39.4294
98	72.9638	117.36
99	42.3637	68.1408
100	25.6882	41.3187
101	21.1658	34.0446
102	26.5986	42.7831
103	139.919	225.056
104	116.086	186.721
105	174.722	281.035
106	132.999	213.925
107	15.7721	25.3691
108	0	50
];
for	rxnToFind	=	1:size(ratesLBUB,1)
	hitBasis	=	find(match_rxnBasis==ratesLBUB(rxnToFind,1));
	hitUnknownBasis	=	find(basis_unknown==hitBasis);
	lb(hitUnknownBasis)=ratesLBUB(rxnToFind,2);
	ub(hitUnknownBasis)=ratesLBUB(rxnToFind,3);
end
