# Supplementary material for: A comprehensive evaluation of constraining amino acid biosynthesis in compartmented models for metabolic flux analysis
Source: Metab Eng Commun. 2017 Jul 11;5:34–44. doi: 10.1016/j.meteno.2017.07.001 (PMC5699530; doi:10.1016/j.meteno.2017.07.001)
Supplement: Supplementary file 3 — Supplementary material [file mmc3.xlsx]

## Sheet: New yeast model
			Sdr1	Sdr2	Sdr3	Sdr4			relative to glc uptake						absolute exchange reactions
		fval	223.314	158.66	71.921	171.756
rxnID	rxnEq								Sdr1	Sdr2	Sdr3	Sdr4			Sdr1	Sdr2	Sdr3	Sdr4
R1	GLC_1_13C = GLC_EX		772.315	899.586	788.276	834.059		F	0.82711	0.823005	0.820096	0.822649		F	0.82711	0.823005	0.820096	0.822649		GLC_1_13C = GLC_EX
R2	GLC_U13C = GLC_EX		161.436	193.464	172.923	179.811		F	0.17289	0.176995	0.179904	0.177351		F	0.17289	0.176995	0.179904	0.177351		GLC_U13C = GLC_EX
R3	GLC_EX = GLC		933.751	1093.05	961.199	1013.87		F	1	1	1	1		F	1	1	1	1		GLC_EX = GLC
R4	GLC + ATP = G6P		933.751	1093.05	961.199	1013.87		F	1	1	1	1		F	1	1	1	1		GLC + ATP = G6P
R5	G6P = F6P		935.184	371.06	626.324	701.938		FR	1.00153	0.339472	0.651607	0.692335		FR	0.122042	0.195206	0.0767906	0.124715		G6P = F6P
R6	F6P = G6P		821.228	157.69	552.513	575.493		R	0.879493	0.144266	0.574816	0.56762		FR	0.564238	0.576552	0.500213	0.526123		F6P + ATP = F16BP
R7	F6P + ATP = F16BP		546.103	197321	1358.53	199533		FR	0.584849	180.523	1.41337	196.804		FR	0.564237	0.576552	0.500213	0.526123		F16BP = DHAP + G3P
R8	F16BP = F6P + ATP		19.2452	196691	877.722	199000		R	0.0206107	179.947	0.913153	196.278		FR	0.563998	0.576348	0.500213	0.525905		DHAP = G3P
R9	F16BP = DHAP + G3P		11661.1	199629	480.804	199533		FR	12.4884	182.635	0.500213	196.804		FR	1.30307	1.30956	1.17345	1.21605		G3P = 3PG + ATP + NADH
R10	DHAP + G3P = F16BP		11134.2	198999	0	199000		R	11.9242	182.058	0	196.278		FR	1.24107	1.27396	1.13379	1.16124		3PG = PEP
R11	DHAP = G3P		604.379	629.977	23150.6	533.2		FR	0.647259	0.576348	24.0851	0.525905		FR	4.60437	6.63919	4.75296	1.7577		PEP = PYRcyt + ATP
R12	G3P = DHAP		77.7449	1.96247e-176	22669.8	1.74255e-295		R	0.0832608	1.79541e-179	23.5849	1.71871e-298		F	0.708093	0.605203	0.689068	0.653308		G6P = 6PG + NADPH
R13	G3P = 3PG + ATP + NADH		200220	1431.43	200128	200233		FR	214.425	1.30957	208.206	197.494		F	0.708093	0.605203	0.689068	0.653308		6PG = P5P + CO2 + NADPH
R14	3PG + ATP + NADH = G3P		199003	0.0161904	199000	199000		R	213.122	1.48121e-05	207.033	196.278		FR	0.233131	0.200355	0.222721	0.211143		P5P + P5P = S7P + G3P
R15	3PG = PEP		1483.96	6489.16	1089.8	1178.69		FR	1.58925	5.93674	1.13379	1.16256		FR	0.233131	0.200355	0.222721	0.211143		S7P + G3P = E4P + F6P
R16	PEP = 3PG		325.111	5096.66	0	1.34202		R	0.348177	4.66279	0	0.00132366		FR	0.209065	0.180991	0.200701	0.190267		E4P + P5P = F6P + G3P
R17	PEP = PYRcyt + ATP		4623.34	22163.6	32038.6	3513.44		FR	4.95136	20.2768	33.3319	3.46537		F	0.000239521	0.000204614	0	0.000220592		DHAP + NADH = GLYC
R18	PYRcyt + ATP = PEP		324.006	14906.6	27470	1731.36		R	0.346994	13.6377	28.5789	1.70768		F	0.000239521	0.000204614	0	0.000220592		GLYC = GLYC_EX
R19	G6P = 6PG + NADPH		661.183	661.517	662.332	662.369		F	0.708093	0.605203	0.689068	0.653308		F	0.8228	0.874054	0.127083	0.610484		PYRcyt = PYRmit
R20	6PG = P5P + CO2 + NADPH		661.183	661.517	662.332	662.369		F	0.708093	0.605203	0.689068	0.653308		F	0.628356	0.738863	0.66129	0.56884		PYRmit = ACCOAmit + CO2 + NADH
R21	P5P + P5P = S7P + G3P		509.884	1422.23	1171.44	867.262		FR	0.54606	1.30116	1.21873	0.855397		F	0.44173	0.573227	0.61655	0.404928		ACCOAmit + OAAmit = CITmit
R22	S7P + G3P = P5P + P5P		292.198	1203.23	957.365	653.19		R	0.312929	1.1008	0.996011	0.644254		F	0.44173	0.573227	0.61655	0.404928		CITmit = ICTmit
R23	S7P + G3P = E4P + F6P		1697.24	218.998	214.079	595.627		FR	1.81765	0.200355	0.222721	0.587479		F	-1.04841e-07	2.30898e-09	0.0345839	1.39542e-09		ICTmit = ICTcyt
R24	E4P + F6P = S7P + G3P		1479.55	0	0	381.555		R	1.58452	0	0	0.376335		F	0.44173	0.573227	0.581966	0.404928		ICTmit = OGAmit + CO2 + NADH
R25	E4P + P5P = F6P + G3P		307.35	197.832	241.701	192.906		FR	0.329156	0.180991	0.251457	0.190267		F	1.72073e-11	2.64182e-14	-1.75064e-10	0		ICTmit = OGAmit + CO2 + NADPH
R26	F6P + G3P = E4P + P5P		112.135	0	48.7873	0		R	0.120091	0	0.0507567	0		F	0.318651	0.465858	0.506057	0.289173		OGAmit = 0.5 SUCmit + 0.5 SUCmit + CO2 + ATP + NADH
R27	DHAP + NADH = GLYC		0.223653	0.223653	0	0.223652		F	0.000239521	0.000204614	0	0.000220592		FR	0.31865	0.465858	0.54064	0.289173		SUCmit = 0.5 FUMmit + 0.5 FUMmit + UQH2
R28	GLYC = GLYC_EX		0.223653	0.223653	0	0.223652		F	0.000239521	0.000204614	0	0.000220592		FR	0.318651	0.465858	0.54064	0.289173		FUMmit = MALmit
R29	PYRcyt = PYRmit		768.29	955.385	122.152	618.952		F	0.8228	0.874054	0.127083	0.610484		FR	0.263304	0.346977	-0.170843	0.261454		MALmit = OAAmit + NADH
R30	PYRmit = ACCOAmit + CO2 + NADH		586.728	807.615	635.632	576.73		F	0.628356	0.738863	0.66129	0.56884		F	3.775	5.76442	4.51521	0.942752		PYRcyt + CO2 + ATP = OAAcyt
R31	ACCOAmit + OAAmit = CITmit		412.466	626.566	592.627	410.545		F	0.44173	0.573227	0.61655	0.404928		F	3.4219	5.404	3.66325	0.639302		OAAcyt + ATP = PEP + CO2
R32	CITmit = ICTmit		412.466	626.566	592.627	410.545		F	0.44173	0.573227	0.61655	0.404928		F	0.0553506	0.117322	0.715902	0.0277237		MALmit = PYRmit + CO2 + NADH
R33	ICTmit = ICTcyt		-9.78957e-05	2.52384e-06	33.242	1.41478e-06		F	-1.04841e-07	2.30898e-09	0.0345839	1.39542e-09		F	0	0.00155869	7.71939e-05	9.44153e-10		MALmit = PYRmit + CO2 + NADPH
R34	ICTmit = OGAmit + CO2 + NADH		412.466	626.566	559.385	410.545		F	0.44173	0.573227	0.581966	0.404928		F	-3.39476e-09	0.000718191	0.110666	0.0116661		PYRcyt = AA + CO2
R35	ICTmit = OGAmit + CO2 + NADPH		1.60673e-08	2.88765e-11	-1.68271e-07	0		F	1.72073e-11	2.64182e-14	-1.75064e-10	0		FR	0.000107095	0	5.11861e-05	0		AA + NADH = ETOH
R36	OGAmit = 0.5 SUCmit + 0.5 SUCmit + CO2 + ATP + NADH		297.541	509.206	486.421	293.184		F	0.318651	0.465858	0.506057	0.289173		F	0.000848196	1.29582e-08	0.110615	0.0116661		AA = AC + NADH
R37	SUCmit = 0.5 FUMmit + 0.5 FUMmit + UQH2		99547.3	1076.88	2246.25	99570.5		FR	106.61	0.985204	2.33692	98.2083		F	-3.09232e-11	1.20792e-12	-2.05866e-08	1.1319e-12		AA = AC + NADPH
R38	FUMmit + UQH2 = 0.5 SUCmit + 0.5 SUCmit		99249.7	567.671	1726.58	99277.3		R	106.291	0.519346	1.79628	97.9191		F	0.000848198	9.59947e-09	0.110615	0.0114992		AC + ATP = ACCOAcyt
R39	FUMmit = MALmit		297.541	529.619	1832.3	293.184		FR	0.318651	0.484533	1.90627	0.289173		F	0.00010835	0	5.12286e-05	0		ETOH = ETOH_EX
R40	MALmit = 0.5 FUMmit + 0.5 FUMmit		3.40113e-218	20.413	1312.64	0		R	3.64244e-221	0.0186753	1.36563	0		F	-1.67078e-09	3.35997e-09	3.98603e-08	0.000166928		AC = AC_EX
R41	MALmit = OAAmit + NADH		199246	379.264	423.09	199265		FR	213.382	0.346977	0.440169	196.539		FR	-0.313076	-0.341273	-0.837786	-0.30345		OAAmit = OAAcyt
R42	OAAmit + NADH = MALmit		199000	0	587.304	199000		R	213.119	0	0.611012	196.278		F	-5.00398e-09	-2.29106e-09	-3.70749e-10	-2.90221e-10		ACCOAcyt + OAAcyt = ICTcyt
R43	PYRcyt + CO2 + ATP = OAAcyt		3524.91	6300.8	4340.01	955.828		F	3.775	5.76442	4.51521	0.942752		FR	-0.152548	-0.134435	-0.0217279	-0.122736		ACCOAcyt = ACCOAmit
R44	OAAcyt + ATP = PEP + CO2		3195.2	5906.84	3521.11	648.169		F	3.4219	5.404	3.66325	0.639302		F	-1.09845e-07	1.79211e-11	0.0345839	1.1052e-09		ICTcyt = GLYOXYcyt + 0.5 SUCcyt + 0.5 SUCcyt
R45	MALmit = PYRmit + CO2 + NADH		51.6837	128.239	688.125	28.1082		F	0.0553506	0.117322	0.715902	0.0277237		F	-1.09845e-07	1.79211e-11	0.0345839	1.1052e-09		SUCcyt + H = SUCmit
R46	MALmit = PYRmit + CO2 + NADPH		0	1.70372	0.0741987	9.57248e-07		F	0	0.00155869	7.71939e-05	9.44153e-10		F	-1.00934e-07	1.02775e-10	0.0345839	1.75681e-09		ACCOAcyt + GLYOXYcyt = MALcyt
R47	PYRcyt = AA + CO2		-3.16986e-06	0.785018	106.372	11.8279		F	-3.39476e-09	0.000718191	0.110666	0.0116661		F	-1.02174e-07	1.24458e-10	0.0300879	0		MALcyt = OAAcyt + NADH
R48	AA + NADH = ETOH		111348	81572.6	3202.31	49376.5		FR	119.249	74.6284	3.33158	48.701		F	1.24019e-09	-2.16836e-11	0.00449601	1.75681e-09		MALcyt = MALmit
R49	ETOH = AA + NADH		111348	81572.6	3202.26	49376.5		R	119.248	74.6284	3.33153	48.701		F	2.03481	2.32255	2.63024	1.85076		CO2 = CO2_EX
R50	AA = AC + NADH		0.792004	1.4164e-05	106.323	11.8279		F	0.000848196	1.29582e-08	0.110615	0.0116661		F	2.20227	0.760272	0.837858	1.61916		CO2_unlabeled + CO2 = CO2 + CO2_out
R51	AA = AC + NADPH		-2.88746e-08	1.32031e-09	-1.97878e-05	1.1476e-09		F	-3.09232e-11	1.20792e-12	-2.05866e-08	1.1319e-12		F	5.58923	12.2554	5.37139	8.52758		MTHFx + MTHFM = MTHF_out + MTHFx
R52	AC + ATP = ACCOAcyt		0.792006	1.04927e-05	106.323	11.6587		F	0.000848198	9.59947e-09	0.110615	0.0114992		F	0.870735	8.44886	2.4447	1.32871		MTHFx + MTHFU = MTHF_out + MTHFx
R53	ETOH = ETOH_EX		0.101171	0	0.0492409	0		F	0.00010835	0	5.12286e-05	0		F	0.0400255	0.0191537	0	0		OAAcyt = THR
R54	AC = AC_EX		-1.5601e-06	3.67261e-06	3.83137e-05	0.169243		F	-1.67078e-09	3.35997e-09	3.98603e-08	0.000166928		F	0	0	0.0226003	0.0388899		OAAmit = THR
R55	OAAmit = OAAcyt		12.7585	9.36818	455.162	678.087		FR	0.0136637	0.00857067	0.473535	0.668811		F	0.0620052	0.0355999	0.0396666	0.0548154		3PG = SER + NADH
R56	OAAcyt = OAAmit		305.093	382.397	1260.44	985.746		R	0.326739	0.349844	1.31132	0.97226		F	-8.9111e-09	-8.48562e-11	-8.8475e-10	-6.51607e-10		GLYOXYcyt = GLY
R57	ACCOAcyt + OAAcyt = ICTcyt		-4.67247e-06	-2.50425e-06	-3.56363e-07	-2.94246e-07		F	-5.00398e-09	-2.29106e-09	-3.70749e-10	-2.90221e-10		FR	0.0376057	0.0220158	0.0242191	0.0354814		SER = GLY + MTHFx
R58	ACCOAcyt = ACCOAmit		99145.4	99146	0.00189364	2080.82		FR	106.18	90.7058	1.97008e-06	2.05235		FR	-0.0136313	4.42978e-11	-6.64461e-10	-0.0125205		MTHFx + CO2 = GLY
R59	ACCOAmit = ACCOAcyt		99287.8	99292.9	20.8868	2205.26		R	106.332	90.8402	0.0217299	2.17509		FR	0.000956549	-0.000718178	6.08429e-09	2.50017e-10		THR = GLY + AA
R60	ICTcyt = GLYOXYcyt + 0.5 SUCcyt + 0.5 SUCcyt		-0.000102568	1.95887e-08	33.242	1.12053e-06		F	-1.09845e-07	1.79211e-11	0.0345839	1.1052e-09		F	0.00656837	7.71712e-12	2.51732e-06	0.192793		PYRcyt = PYRb
R61	SUCcyt + H = SUCmit		-0.000102568	1.95887e-08	33.242	1.12053e-06		F	-1.09845e-07	1.79211e-11	0.0345839	1.1052e-09		F	0.249794	0.254071	0.181772	0.0693679		PYRmit = PYRb
R62	ACCOAcyt + GLYOXYcyt = MALcyt		-9.42474e-05	1.12338e-07	33.242	1.78118e-06		F	-1.00934e-07	1.02775e-10	0.0345839	1.75681e-09		F	0.153396	0.134435	0.0977591	0.134235		ACCOAcyt = ACCOAb
R63	MALcyt = OAAcyt + NADH		-9.54055e-05	1.36039e-07	28.9205	0		F	-1.02174e-07	1.24458e-10	0.0300879	0		F	0.0340783	0.0312005	0.0230128	0.0411764		ACCOAmit = ACCOAb
R64	MALcyt = MALmit		1.15803e-06	-2.37013e-08	4.32156	1.78118e-06		F	1.24019e-09	-2.16836e-11	0.00449601	1.75681e-09		F	3.48401e-12	0	0.0442632	0		OAAcyt = OAAb
R65	CO2 = CO2_EX		1900.01	2538.67	2528.18	1876.43		F	2.03481	2.32255	2.63024	1.85076		F	0.134646	0.115023	0.0277931	0.121082		OAAmit = OAAb
R66	CO2_unlabeled + CO2 = CO2 + CO2_out		2056.37	831.016	805.348	1641.62		F	2.20227	0.760272	0.837858	1.61916		F	0.123079	0.107369	0.0759091	0.115755		OGAmit = OGAb
R67	MTHFx + MTHFM = MTHF_out + MTHFx		5218.95	13395.8	5162.98	8645.86		F	5.58923	12.2554	5.37139	8.52758		B	1.70939	2.03813	2.10705	1.57431		O2_EX = O2
R68	MTHFx + MTHFU = MTHF_out + MTHFx		813.05	9235.03	2349.85	1347.14		F	0.870735	8.44886	2.4447	1.32871		B	3.10014	3.61041	3.67346	2.85945		NADH = UQH2
R69	OAAcyt = THR		37.3739	20.936	0	0		F	0.0400255	0.0191537	0	0		B	3.41879	4.07627	4.2141	3.14863		UQH2 = 2 CYTRED + 1.5 H
R70	OAAmit = THR		0	0	21.7234	39.4294		F	0	0	0.0226003	0.0388899		B	1.70939	2.03813	2.10705	1.57431		4 CYTRED + O2 = 2 H
R71	3PG = SER + NADH		57.8974	38.9125	38.1275	55.5757		F	0.0620052	0.0355999	0.0396666	0.0548154		B	4.27349	5.09533	5.25034	3.93578		2 H = ATP
R72	GLYOXYcyt = GLY		-8.32075e-06	-9.27521e-08	-8.50421e-07	-6.60645e-07		F	-8.9111e-09	-8.48562e-11	-8.8475e-10	-6.51607e-10		B	0.343749	-7.01531e-11	0.695409	3.24755		ATP = ATP_M
R73	SER = GLY + MTHFx		35.7556	29.1581	28.2566	38.8836		FR	0.0382925	0.0266759	0.0293973	0.0383517		B	1.39385	0.764974	1.19812	0.831477		ATP = ATP_B
R74	GLY + MTHFx = SER		0.641229	5.09373	4.9773	2.91011		R	0.000686724	0.00466011	0.00517821	0.0028703		B	1.41619	1.21196	1.37821	1.30662		NADPH = NADPH_B
R75	MTHFx + CO2 = GLY		0.000257013	4.84197e-08	-6.38679e-07	1.98753e-06		FR	2.75248e-07	4.42978e-11	-6.64461e-10	1.96034e-09		B	0.134646	0.115023	0.0720563	0.121082		OAAb = OAA_B
R76	GLY = MTHFx + CO2		12.7285	1.70002e-24	0	12.6942		R	0.0136316	1.5553e-27	0	0.0125205		B	0.0243995	0.0135841	0.0154475	0.019334		SER = SER_B
R77	THR = GLY + AA		26.6394	6.28803	5.84822e-06	2.53485e-07		FR	0.0285294	0.00575273	6.08429e-09	2.50017e-10		B	0.039069	0.0198719	0.0226003	0.0388899		THR = THR_B
R78	GLY + AA = THR		25.7462	7.07303	1.22113e-25	0		R	0.0275729	0.00647091	1.27042e-28	0		B	0.0249317	0.0212982	0.0242197	0.0229615		GLY = GLY_B
R79	PYRcyt = PYRb		6.13322	8.4352e-09	0.00241964	195.467		F	0.00656837	7.71712e-12	2.51732e-06	0.192793		B	0.123079	0.107369	0.0759091	0.115755		OGAb = OGA_B
R80	PYRmit = PYRb		233.245	277.713	174.719	70.3301		F	0.249794	0.254071	0.181772	0.0693679		B	0.0585995	0.0387573	0.0440738	0.0428442		PEP = PEP_B
R81	ACCOAcyt = ACCOAb		143.234	146.945	93.966	136.097		F	0.153396	0.134435	0.0977591	0.134235		B	0.0327664	0.0235014	0.0429252	0.0407535		P5P = P5P_B
R82	ACCOAmit = ACCOAb		31.8206	34.1038	22.1199	41.7475		F	0.0340783	0.0312005	0.0230128	0.0411764		B	0.0240655	0.019364	0.0220202	0.0208763		E4P = E4P_B
R83	OAAcyt = OAAb		3.2532e-09	0	42.5457	0		F	3.48401e-12	0	0.0442632	0		B	0.0342267	0.0243343	0.0276723	0.0262443		G3P = G3P_B
R84	OAAmit = OAAb		125.726	125.726	26.7147	122.761		F	0.134646	0.115023	0.0277931	0.121082		B	0.169865	0.199591	0.234141	0.221977		G6P = G6P_B
R85	OGAmit = OGAb		114.925	117.36	72.9638	117.36		F	0.123079	0.107369	0.0759091	0.115755		B	0.187475	0.165636	0.120772	0.175411		ACCOAb = ACCOA_B
R86	O2_EX = O2		1596.15	2227.78	2025.3	1596.15		B	1.70939	2.03813	2.10705	1.57431		B	0.256362	0.254071	0.181775	0.262161		PYRb = PYR_B
R87	NADH = UQH2		2894.76	3946.36	3530.93	2899.11		B	3.10014	3.61041	3.67346	2.85945		B	0.222099	0.180231	0.217171	0.186055		Z = CO2
R88	UQH2 = 2 CYTRED + 1.5 H		3192.3	4455.57	4050.59	3192.3		B	3.41879	4.07627	4.2141	3.14863		B	0.027169	0.0232094	0.0253192	0.025022		Y = NADH
R89	4 CYTRED + O2 = 2 H		1596.15	2227.78	2025.3	1596.15		B	1.70939	2.03813	2.10705	1.57431		B	0.051237	0.0220158	0.0242191	0.0480019		MTHFx = MTHF_B
R90	2 H = ATP		3990.37	5569.46	5046.62	3990.37		B	4.27349	5.09533	5.25034	3.93578		B	0	0	0	0		GLC = GLC_B
R91	ATP = ATP_M		320.976	-7.66809e-08	668.427	3292.59		B	0.343749	-7.01531e-11	0.695409	3.24755		S
R92	ATP = ATP_B		1301.51	836.155	1151.63	843.01		B	1.39385	0.764974	1.19812	0.831477		S
R93	NADPH = NADPH_B		1322.37	1324.74	1324.74	1324.74		B	1.41619	1.21196	1.37821	1.30662		S
R94	OAAb = OAA_B		125.726	125.726	69.2605	122.761		B	0.134646	0.115023	0.0720563	0.121082		S
R95	SER = SER_B		22.783	14.8481	14.8481	19.6022		B	0.0243995	0.0135841	0.0154475	0.019334		SF
R96	THR = THR_B		36.4807	21.721	21.7234	39.4294		B	0.039069	0.0198719	0.0226003	0.0388899		SF
R97	GLY = GLY_B		23.28	23.28	23.28	23.28		B	0.0249317	0.0212982	0.0242197	0.0229615		SF
R98	OGAb = OGA_B		114.925	117.36	72.9638	117.36		B	0.123079	0.107369	0.0759091	0.115755		SF
R99	PEP = PEP_B		54.7174	42.3637	42.3637	43.4384		B	0.0585995	0.0387573	0.0440738	0.0428442		SF
R100	P5P = P5P_B		30.5957	25.6882	41.2597	41.3187		B	0.0327664	0.0235014	0.0429252	0.0407535		SF
R101	E4P = E4P_B		22.4712	21.1658	21.1658	21.1658		B	0.0240655	0.019364	0.0220202	0.0208763		SF
R102	G3P = G3P_B		31.9593	26.5986	26.5986	26.6083		B	0.0342267	0.0243343	0.0276723	0.0262443		SF
R103	G6P = G6P_B		158.612	218.163	225.056	225.056		B	0.169865	0.199591	0.234141	0.221977		SF
R104	ACCOAb = ACCOA_B		175.055	181.048	116.086	177.844		B	0.187475	0.165636	0.120772	0.175411		SF
R105	PYRb = PYR_B		239.379	277.713	174.722	265.797		B	0.256362	0.254071	0.181775	0.262161		SF
R106	Z = CO2		207.385	197.002	208.744	188.635		B	0.222099	0.180231	0.217171	0.186055		SF
R107	Y = NADH		25.3691	25.3691	24.3368	25.3691		B	0.027169	0.0232094	0.0253192	0.025022		SF
R108	MTHFx = MTHF_B		47.8426	24.0643	23.2794	48.6677		B	0.051237	0.0220158	0.0242191	0.0480019		SF
R109	GLC = GLC_B		0	0	0	0		B	0	0	0	0		SF
R110	CO2 = CO2_EX		1	1	1	1		S	1	1	1	1		SF
R111	THR = THRx		1	1	1	1		S	1	1	1	1		S
R112	SER = SERx		1	1	1	1		S	1	1	1	1		S
R113	GLY = GLYx		1	1	1	1		S	1	1	1	1		SF
R114	PYRmit = ALAx		1	1	0	0		SF	1	1	0	0		SF
R115	PYRcyt = ALAx		0	0	1	1		SF	0	0	1	1		S
R116	OAAcyt = ASPx		0	0	1	1		SF	0	0	1	1		S
R117	OAAmit = ASPx		1	1	0	0		SF	1	1	0	0		S
R118	PYRmit + PYRmit = VALx + CO2x		1	1	0	1		SF	1	1	0	1		S
R119	PYRcyt + PYRcyt = VALx + CO2x		0	0	1	0		SF	0	0	1	0		SF
R120	PYRcyt + OAAcyt = ILEo + CO2x		0	0	1	1		SF	0	0	1	1		SF
R121	PYRmit + OAAmit = ILEo + CO2x		1	1	0	0		SF	1	1	0	0
R122	PYRcyt + THR = ILEt + CO2x		1	1	0	1		SF	1	1	0	1
R123	PYRmit + THR = ILEt + CO2x		0	0	1	0		SF	0	0	1	0
R124	ILEo = ILEx		1	0.109352	0	1		SF	1	0.109352	0	1
R125	ILEt = ILEx		0	0.890648	1	0		SF	0	0.890648	1	0
R126	PYRcyt + PYRcyt = ISVb + CO2x		1	1	1	0		SF	1	1	1	0
R127	PYRmit + PYRmit = ISVb + CO2x		0	0	0	1		SF	0	0	0	1
R128	ISVb + ACCOAmit = LEUx + CO2x		1	1	0	1		SF	1	1	0	1
R129	ISVb + ACCOAcyt = LEUx + CO2x		0	0	1	0		SF	0	0	1	0
R130	OGAmit = PROx		1	1	1	1		S	1	1	1	1
R131	P5P + MTHFx = HISx		1	1	1	1		S	1	1	1	1
R132	OGAmit + ACCOAcyt = LYSx + CO2x		1	1	0	0		SF	1	1	0	0
R133	OGAmit + ACCOAmit = LYSx + CO2x		0	0	1	1		SF	0	0	1	1
R134	E4P + PEP = SHKMx		1	1	1	1		S	1	1	1	1
R135	SHKMx + PEP = PHEx + CO2x		1	1	1	1		S	1	1	1	1
R136	SHKMx + PEP = TYRx + CO2x		1	1	1	1		S	1	1	1	1
R137	OGAmit = GLUx		1	1	1	1		S	1	1	1	1
R138	OAAcyt + MTHFx = METx		0	0	1	1		SF	0	0	1	1
R139	OAAmit + MTHFx = METx		1	1	0	0		SF	1	1	0	0
##	error
#	0.0123187
#	0.00716478
#	0.00984704
#	0.015315
#	0.00963621
#	0.005
#	0.0135378
#	0.0163639
#	0.00729767
#	0.0103354
#	0.0147112
#	0.00844386
#	0.0230637
#	0.0136639
#	0.0170574
#	0.0188328
#	0.0468001
#	0.0271801
#	0.0153794
#	0.0228407
#	0.0172241
#	0.00813795
#	0.00796393
#	0.00618675
#	0.0200688
#	0.0194899
#	0.0114767
#	0.00636111
#	0.0284939
#	0.0168962
#	0.0112121
#	0.0112121
#	0.0127335
#	0.00962575
#	0.00542973
#	0.0632791
#	0.058178
#	0.0552204
#	0.0168706
#	0.034711
#	0.005
#	0.0192239
#	0.0127193
#	0.0271818
#	0.0212063
#	0.0320651
#	0.005
#	0.005
#	0.005
#	0.00912373
#	0.00751391
#	0.017579
#	0.0181644
#	0.005
#	0.005
#	0.0306952
#	0.0161987
#	0.0447187
#	0.0468904
#	0.00994361
#	0.0482972
#	0.00992892
#	0.0341635
#	0.0394688
#	0.0232654
#	0.0391541
#	0.005
#	0.005
#	0.01238
#	0.0052625
#	0.0760851
#	0.0419586
#	0.020899
#	0.00657113
#	0.0571499
#	0.0394895
#	0.035431
#	0.0205658
#	0.0213211
#	0.0116289
#	0.00984969
#	0.0316591
#	0.0306365
#	0.033969
#	0.0445986
#	0.0098235
#	0.005
#	0.00747704
#	0.0327881
#	0.0284948
#	0.0494088
#	0.0281629
#	0.0317828
#	0.0279279
#	0.0269705
#	0.0485512
#	0.0388155
#	0.0296166
#	0.010426
#	0.0493781
#	0.0210258
#	0.0183094
#	0.0341485
#	0.005
#	0.00578215
#	0.005
#	0.005
#	0.00514722
#	0.0120369
#	0.00755179
#	0.0340677
#	0.0516182
#	0.00580345
#	0.005
#	0.005
#	0.005
#	0.0054923
#	0.00592674
#	0.0127215
#	0.00754965
#	0.0365572
#	0.0211549
#	0.0132543
#	0.0120451
#	0.00581537
#	0.0122924
#	0.0123309
#	0.00821477
#	0.0150638
#	0.009557
#	0.00807235
#	0.0109891
#	0.00984427
#	0.00618123
#	0.00867487
#	0.014083
#	0.0165169
#	0.005
#	0.0264107
#	0.0144694
#	0.0122773
#	0.00608157
#	0.005
#	0.0054719
#	0.00823718
#	0.0145182
#	0.0228328
#	0.005
#	0.005
#	0.00931281
#	0.00714086
#	0.2
#	0.2

## Sheet: Tabelle1
GLC_1_13C = GLC_EX	abcdef = abcdef		F
GLC_U13C = GLC_EX	abcdef = abcdef		F
GLC_EX = GLC	abcdef = abcdef		F
GLC + ATP = G6P	abcdef + X = abcdef		F
G6P = F6P	abcdef = abcdef		FR
F6P + ATP = F16BP	abcdef + X = abcdef		FR
F16BP = DHAP + G3P	abcdef = abc + def		FR
DHAP = G3P	abc = cba		FR
G3P = 3PG + ATP + NADH	abc = abc + X + X		FR
3PG = PEP	abc = abc		FR
PEP = PYRcyt + ATP	abc = abc + X		FR
G6P = 6PG + NADPH	abcdef = abcdef + X		F
6PG = P5P + CO2 + NADPH	abcdef = bcdef + a + X		F
P5P + P5P = S7P + G3P	abcde + fghij = fgabcde + hij		FR
S7P + G3P = E4P + F6P	abcdefg + hij = defg + abchij		FR
E4P + P5P = F6P + G3P	abcd + efghi = efabcd + ghi		FR
DHAP + NADH = GLYC	abc + X = abc		F
GLYC = GLYC_EX	abc = abc		F
PYRcyt = PYRmit	abc = abc		F
PYRmit = ACCOAmit + CO2 + NADH	abc = bc + a + X		F
ACCOAmit + OAAmit = CITmit	ab + cdef = fedbac		F
CITmit = ICTmit	abcdef = abcdef		F
ICTmit = ICTcyt	abcdef = abcdef		F
ICTmit = OGAmit + CO2 + NADH	abcdef = abcde + f + X		F
ICTmit = OGAmit + CO2 + NADPH	abcdef = abcde + f + X		F
OGAmit = 0.5 SUCmit + 0.5 SUCmit + CO2 + ATP + NADH	abcde = 0.5 bcde + 0.5 edcb + a + X + X		F
SUCmit = 0.5 FUMmit + 0.5 FUMmit + UQH2	abcd = 0.5 abcd + 0.5 dcba + X		FR
FUMmit = MALmit	abcd = abcd		FR
MALmit = OAAmit + NADH	abcd = abcd + X		FR
PYRcyt + CO2 + ATP = OAAcyt	abc + d + X = abcd		F
OAAcyt + ATP = PEP + CO2	abcd + X = abc + d		F
MALmit = PYRmit + CO2 + NADH	abcd = abc + d + X		F
MALmit = PYRmit + CO2 + NADPH	abcd = abc + d + X		F
PYRcyt = AA + CO2	abc = bc + a		F
AA + NADH = ETOH	ab + X = ab		FR
AA = AC + NADH	ab = ab + X		F
AA = AC + NADPH	ab = ab + X		F
AC + ATP = ACCOAcyt	ab + X = ab		F
ETOH = ETOH_EX	ab = ab		F
AC = AC_EX	ab = ab		F
OAAmit = OAAcyt	abcd = abcd		FR
ACCOAcyt + OAAcyt = ICTcyt	ab + cdef = fedbac		F
ACCOAcyt = ACCOAmit	ab = ab		FR
ICTcyt = GLYOXYcyt + 0.5 SUCcyt + 0.5 SUCcyt	abcdef = ab + 0.5 cdef + 0.5 fedc		F
SUCcyt + H = SUCmit	abcd + X = abcd		F
ACCOAcyt + GLYOXYcyt = MALcyt	ab + cd = cdba		F
MALcyt = OAAcyt + NADH	abcd = abcd + X		F
MALcyt = MALmit	abcd = abcd		F
CO2 = CO2_EX	a = a		F
CO2_unlabeled + CO2 = CO2 + CO2_out	a + b = a + b		F
MTHFx + MTHFM = MTHF_out + MTHFx	a + b = a + b		F
MTHFx + MTHFU = MTHF_out + MTHFx	a + b = a + b		F
OAAcyt = THR	abcd = abcd		F
OAAmit = THR	abcd = abcd		F
3PG = SER + NADH	abc = abc + X		F
GLYOXYcyt = GLY	ab = ab		F
SER = GLY + MTHFx	abc = ab + c		FR
MTHFx + CO2 = GLY	a + b = ab		FR
THR = GLY + AA	abcd = ab + cd		FR
PYRcyt = PYRb	abc = abc		F
PYRmit = PYRb	abc = abc		F
ACCOAcyt = ACCOAb	ab = ab		F
ACCOAmit = ACCOAb	ab = ab		F
OAAcyt = OAAb	abcd = abcd		F
OAAmit = OAAb	abcd = abcd		F
OGAmit = OGAb	abcde = abcde		F
O2_EX = O2			B
NADH = UQH2			B
UQH2 = 2 CYTRED + 1.5 H			B
4 CYTRED + O2 = 2 H			B
2 H = ATP			B
ATP = ATP_M			B
ATP = ATP_B			B
NADPH = NADPH_B			B
OAAb = OAA_B			B
SER = SER_B			B
THR = THR_B			B
GLY = GLY_B			B
OGAb = OGA_B			B
PEP = PEP_B			B
P5P = P5P_B			B
E4P = E4P_B			B
G3P = G3P_B			B
G6P = G6P_B			B
ACCOAb = ACCOA_B			B
PYRb = PYR_B			B
Z = CO2			B
Y = NADH			B
MTHFx = MTHF_B			B
GLC = GLC_B			B
CO2 = CO2_EX	a = a		S
THR = THRx	abcd = abcd		S
SER = SERx	abc = abc		S
GLY = GLYx	ab = ab		S
PYRmit = ALAx	abc = abc		SF
PYRcyt = ALAx	abc = abc		SF
OAAcyt = ASPx	abcd = abcd		SF
OAAmit = ASPx	abcd = abcd		SF
PYRmit + PYRmit = VALx + CO2x	abc + def = abefc + d		SF
PYRcyt + PYRcyt = VALx + CO2x	abc + def = abefc + d		SF
PYRcyt + OAAcyt = ILEo + CO2x	abc + defg = debfgc + a		SF
PYRmit + OAAmit = ILEo + CO2x	abc + defg = debfgc + a		SF
PYRcyt + THR = ILEt + CO2x	abc + defg = debfgc + a		SF
PYRmit + THR = ILEt + CO2x	abc + defg = debfgc + a		SF
ILEo = ILEx	abcdef = abcdef		SF
ILEt = ILEx	abcdef = abcdef		SF
PYRcyt + PYRcyt = ISVb + CO2x	abc + def = abefc + d		SF
PYRmit + PYRmit = ISVb + CO2x	abc + def = abefc + d		SF
ISVb + ACCOAmit = LEUx + CO2x	abcde + gh = ghbcde + a		SF
ISVb + ACCOAcyt = LEUx + CO2x	abcde + gh = ghbcde + a		SF
OGAmit = PROx	abcde = abcde		S
P5P + MTHFx = HISx	abcde + f = edcbaf		S
OGAmit + ACCOAcyt = LYSx + CO2x	abcde + fg = fgbcde + a		SF
OGAmit + ACCOAmit = LYSx + CO2x	abcde + fg = fgbcde + a		SF
E4P + PEP = SHKMx	abcd + efg = efgabcd		S
SHKMx + PEP = PHEx + CO2x	abcdefg + hij = hijbcdefg + a		S
SHKMx + PEP = TYRx + CO2x	abcdefg + hij = hijbcdefg + a		S
OGAmit = GLUx	abcde = abcde		S
OAAcyt + MTHFx = METx	abcd + e = abcde		SF
OAAmit + MTHFx = METx	abcd + e = abcde		SF
