# Supplementary material for: A comprehensive evaluation of constraining amino acid biosynthesis in compartmented models for metabolic flux analysis
Source: Metab Eng Commun. 2017 Jul 11;5:34–44. doi: 10.1016/j.meteno.2017.07.001 (PMC5699530; doi:10.1016/j.meteno.2017.07.001)
Supplement: Supplementary file 4 — Supplementary material [file mmc4.xlsx]

## Sheet: New yeast model
			Sf	Sd	Sdmin			relative to glc uptake					absolute exchange reactions
		fval	42.6676	52.4651	41.0358
rxnID	rxnEq							Sf	Sd	Sdmin			Sf	Sd	Sdmin
R1	GLC_1_13C = GLC_EX		761.688	742.145	750.238		F	0.824191	0.825049	0.823102		F	0.824191	0.825049	0.823102		GLC_1_13C = GLC_EX
R2	GLC_U13C = GLC_EX		162.476	157.371	161.239		F	0.175809	0.174951	0.176898		F	0.175809	0.174951	0.176898		GLC_U13C = GLC_EX
R3	GLC_EX = GLC		924.164	899.515	911.477		F	1	1	1		F	1	1	1		GLC_EX = GLC
R4	GLC + ATP = G6P		924.164	899.515	911.477		F	1	1	1		F	1	1	1		GLC + ATP = G6P
R5	G6P = F6P		1259.09	1242.65	850.037		FR	1.36241	1.38146	0.932594		FR	0.0397537	0.0213773	0.026469		G6P = F6P
R6	F6P = G6P		1222.35	1223.42	825.912		R	1.32265	1.36009	0.906125		FR	0.491404	0.475467	0.47468		F6P + ATP = F16BP
R7	F6P + ATP = F16BP		1023.51	199428	199433		FR	1.1075	221.706	218.802		FR	0.491404	0.475467	0.47468		F16BP = DHAP + G3P
R8	F16BP = F6P + ATP		569.372	199000	199000		R	0.616094	221.23	218.327		FR	0.491162	0.475223	0.474466		DHAP = G3P
R9	F16BP = DHAP + G3P		454.138	427.69	199433		FR	0.491404	0.475467	218.802		FR	1.16324	1.13639	1.13246		G3P = 3PG + ATP + NADH
R10	DHAP + G3P = F16BP		0	8.96174e-41	199000		R	0	9.96285e-44	218.327		FR	1.11968	1.09395	1.09838		3PG = PEP
R11	DHAP = G3P		535.931	199427	432.465		FR	0.579909	221.705	0.474466		FR	5.40801	1.2925	1.29418		PEP = PYRcyt + ATP
R12	G3P = DHAP		82.0172	199000	0		R	0.0887474	221.23	0		F	0.716722	0.736268	0.7267		G6P = 6PG + NADPH
R13	G3P = 3PG + ATP + NADH		1165.65	200022	100283		FR	1.2613	222.367	110.022		F	0.716722	0.736268	0.7267		6PG = P5P + CO2 + NADPH
R14	3PG + ATP + NADH = G3P		90.6201	199000	99250.5		R	0.0980562	221.23	108.89		FR	0.237276	0.23881	0.235718		P5P + P5P = S7P + G3P
R15	3PG = PEP		200035	7395.16	106633		FR	216.449	8.22127	116.99		FR	0.237274	0.238806	0.235718		S7P + G3P = E4P + F6P
R16	PEP = 3PG		199000	6411.13	105632		R	215.33	7.12731	115.891		FR	0.214373	0.215279	0.212497		E4P + P5P = F6P + G3P
R17	PEP = PYRcyt + ATP		176796	1376.31	50556.1		FR	191.303	1.53006	55.4662		F	0.000242006	0.000248637	0.00021828		DHAP + NADH = GLYC
R18	PYRcyt + ATP = PEP		171798	213.686	49376.5		R	185.895	0.237557	54.172		F	0.000242006	0.000248637	0.00021828		GLYC = GLYC_EX
R19	G6P = 6PG + NADPH		662.369	662.285	662.37		F	0.716722	0.736268	0.7267		F	0.206183	0.652653	0.737234		PYRcyt = PYRmit
R20	6PG = P5P + CO2 + NADPH		662.369	662.285	662.37		F	0.716722	0.736268	0.7267		F	0.441002	0.459949	0.5904		PYRmit = ACCOAmit + CO2 + NADH
R21	P5P + P5P = S7P + G3P		349.387	368.878	615.159		FR	0.378057	0.410086	0.674904		F	0.567764	0.492364	0.477255		ACCOAmit + OAAmit = CITmit
R22	S7P + G3P = P5P + P5P		130.105	154.066	400.308		R	0.140781	0.171276	0.439186		F	0.567764	0.492364	0.477255		CITmit = ICTmit
R23	S7P + G3P = E4P + F6P		199219	199215	308.416		FR	215.567	221.469	0.33837		F	1.55031e-05	0.00167772	0		ICTmit = ICTcyt
R24	E4P + F6P = S7P + G3P		199000	199000	93.5644		R	215.33	221.23	0.102652		F	0.567748	0.490686	0.477255		ICTmit = OGAmit + CO2 + NADH
R25	E4P + P5P = F6P + G3P		198.116	193.647	193.686		FR	0.214373	0.215279	0.212497		F	1.0118e-10	2.24877e-08	0		ICTmit = OGAmit + CO2 + NADPH
R26	F6P + G3P = E4P + P5P		0	0	0		R	0	0	0		F	0.488797	0.403227	0.395303		OGAmit = 0.5 SUCmit + 0.5 SUCmit + CO2 + ATP + NADH
R27	DHAP + NADH = GLYC		0.223653	0.223653	0.198957		F	0.000242006	0.000248637	0.00021828		FR	0.488812	0.406892	0.395304		SUCmit = 0.5 FUMmit + 0.5 FUMmit + UQH2
R28	GLYC = GLYC_EX		0.223653	0.223653	0.198957		F	0.000242006	0.000248637	0.00021828		FR	0.488812	0.406892	0.395303		FUMmit = MALmit
R29	PYRcyt = PYRmit		190.547	587.071	671.972		F	0.206183	0.652653	0.737234		FR	0.204591	0.40907	0.350426		MALmit = OAAmit + NADH
R30	PYRmit = ACCOAmit + CO2 + NADH		407.559	413.731	538.135		F	0.441002	0.459949	0.5904		F	4.80954	0.467696	0.54267		PYRcyt + CO2 + ATP = OAAcyt
R31	ACCOAmit + OAAmit = CITmit		524.707	442.889	435.007		F	0.567764	0.492364	0.477255		F	4.33437	0.245644	0.242277		OAAcyt + ATP = PEP + CO2
R32	CITmit = ICTmit		524.707	442.889	435.007		F	0.567764	0.492364	0.477255		F	0.284237	0.00129982	0.0448771		MALmit = PYRmit + CO2 + NADH
R33	ICTmit = ICTcyt		0.0143274	1.50914	0		F	1.55031e-05	0.00167772	0		F	1.83958e-20	0.000187877	1.52256e-20		MALmit = PYRmit + CO2 + NADPH
R34	ICTmit = OGAmit + CO2 + NADH		524.692	441.38	435.007		F	0.567748	0.490686	0.477255		F	0.252649	0.172104	0.0143003		PYRcyt = AA + CO2
R35	ICTmit = OGAmit + CO2 + NADPH		9.35072e-08	2.02281e-05	0		F	1.0118e-10	2.24877e-08	0		FR	0.000196916	0	4.95021e-05		AA + NADH = ETOH
R36	OGAmit = 0.5 SUCmit + 0.5 SUCmit + CO2 + ATP + NADH		451.729	362.709	360.31		F	0.488797	0.403227	0.395303		F	0.252452	0.172104	0.0546606		AA = AC + NADH
R37	SUCmit = 0.5 FUMmit + 0.5 FUMmit + UQH2		2163.21	510.868	199360		FR	2.34072	0.567937	218.722		F	0	-1.67779e-11	-1.12785e-06		AA = AC + NADPH
R38	FUMmit + UQH2 = 0.5 SUCmit + 0.5 SUCmit		1711.46	144.862	199000		R	1.8519	0.161045	218.327		F	0.252388	0.171893	0.0546595		AC + ATP = ACCOAcyt
R39	FUMmit = MALmit		906.597	366.006	4161.39		FR	0.980991	0.406892	4.56555		F	0.000196916	7.54798e-22	4.9496e-05		ETOH = ETOH_EX
R40	MALmit = 0.5 FUMmit + 0.5 FUMmit		454.854	8.8076e-36	3801.08		R	0.492179	9.79149e-39	4.17025		F	6.35388e-05	0.000211687	0		AC = AC_EX
R41	MALmit = OAAmit + NADH		189.075	1221.47	356.864		FR	0.204591	1.35792	0.391523		FR	-0.461765	-0.201309	-0.238511		OAAmit = OAAcyt
R42	OAAmit + NADH = MALmit		4.9272e-11	853.504	37.4588		R	5.33152e-14	0.948849	0.0410968		F	0	0.00198739	-5.03871e-11		ACCOAcyt + OAAcyt = ICTcyt
R43	PYRcyt + CO2 + ATP = OAAcyt		4444.81	420.7	494.631		F	4.80954	0.467696	0.54267		FR	0.182891	0.166118	-0.0193284		ACCOAcyt = ACCOAmit
R44	OAAcyt + ATP = PEP + CO2		4005.67	220.96	220.83		F	4.33437	0.245644	0.242277		F	1.55031e-05	0.00366512	-5.03871e-11		ICTcyt = GLYOXYcyt + 0.5 SUCcyt + 0.5 SUCcyt
R45	MALmit = PYRmit + CO2 + NADH		262.682	1.16921	40.9044		F	0.284237	0.00129982	0.0448771		F	1.55031e-05	0.00366512	-5.03871e-11		SUCcyt + H = SUCmit
R46	MALmit = PYRmit + CO2 + NADPH		1.70007e-17	0.168998	1.38778e-17		F	1.83958e-20	0.000187877	1.52256e-20		F	1.5503e-05	0.00366512	1.5011e-09		ACCOAcyt + GLYOXYcyt = MALcyt
R47	PYRcyt = AA + CO2		233.489	154.811	13.0344		F	0.252649	0.172104	0.0143003		F	0	2.43021e-08	0		MALcyt = OAAcyt + NADH
R48	AA + NADH = ETOH		0.181983	86.1494	918.025		FR	0.000196916	0.0957732	1.00718		F	1.5503e-05	0.00366509	1.5011e-09		MALcyt = MALmit
R49	ETOH = AA + NADH		1.08429e-24	86.1494	917.98		R	1.17327e-27	0.0957732	1.00713		F	2.47199	2.21063	2.16069		CO2 = CO2_EX
R50	AA = AC + NADH		233.307	154.811	49.8219		F	0.252452	0.172104	0.0546606		F	0.757455	0.926525	0.746029		CO2_unlabeled + CO2 = CO2 + CO2_out
R51	AA = AC + NADPH		0	-1.5092e-08	-0.001028		F	0	-1.67779e-11	-1.12785e-06		F	5.28742	7.43517	0.739208		MTHFx + MTHFM = MTHF_out + MTHFx
R52	AC + ATP = ACCOAcyt		233.248	154.62	49.8209		F	0.252388	0.171893	0.0546595		F	1.72144	1.95828	0.327134		MTHFx + MTHFU = MTHF_out + MTHFx
R53	ETOH = ETOH_EX		0.181983	6.78953e-19	0.0451145		F	0.000196916	7.54798e-22	4.9496e-05		F	0.0134107	0.0187559	0.0618816		OAAcyt = THR
R54	AC = AC_EX		0.0587203	0.190416	0		F	6.35388e-05	0.000211687	0		F	0.0236482	0.0053915	0.00235768		OAAmit = THR
R55	OAAmit = OAAcyt		0.000441128	59.7741	0.0109558		FR	4.77327e-07	0.0664514	1.20199e-05		F	0.0435557	0.0424396	0.0340808		3PG = SER + NADH
R56	OAAcyt = OAAmit		426.747	240.855	217.408		R	0.461765	0.26776	0.238523		F	7.47475e-11	4.78603e-10	-1.55149e-09		GLYOXYcyt = GLY
R57	ACCOAcyt + OAAcyt = ICTcyt		0	1.78769	-4.59267e-08		F	0	0.00198739	-5.03871e-11		FR	0.0274891	0.0258797	0.0176498		SER = GLY + MTHFx
R58	ACCOAcyt = ACCOAmit		169.021	1223.88	0.0196268		FR	0.182891	1.3606	2.1533e-05		FR	-0.0022995	1.65062e-07	-0.0325182		MTHFx + CO2 = GLY
R59	ACCOAmit = ACCOAcyt		0	1074.46	17.637		R	0	1.19448	0.0193499		FR	-2.82247e-11	2.03298e-10	0.0404087		THR = GLY + AA
R60	ICTcyt = GLYOXYcyt + 0.5 SUCcyt + 0.5 SUCcyt		0.0143274	3.29683	-4.59267e-08		F	1.55031e-05	0.00366512	-5.03871e-11		F	0.139641	4.8498e-05	-2.10584e-05		PYRcyt = PYRb
R61	SUCcyt + H = SUCmit		0.0143274	3.29683	-4.59267e-08		F	1.55031e-05	0.00366512	-5.03871e-11		F	0.0494177	0.194191	0.191712		PYRmit = PYRb
R62	ACCOAcyt + GLYOXYcyt = MALcyt		0.0143273	3.29683	1.36822e-06		F	1.5503e-05	0.00366512	1.5011e-09		F	0.069482	0.000121793	0.0739879		ACCOAcyt = ACCOAb
R63	MALcyt = OAAcyt + NADH		0	2.18601e-05	0		F	0	2.43021e-08	0		F	0.0561297	0.133704	0.0938162		ACCOAmit = ACCOAb
R64	MALcyt = MALmit		0.0143273	3.29681	1.36822e-06		F	1.5503e-05	0.00366509	1.5011e-09		F	0	0	2.86449e-19		OAAcyt = OAAb
R65	CO2 = CO2_EX		2284.52	1988.49	1969.42		F	2.47199	2.21063	2.16069		F	0.0749439	0.112623	0.109324		OAAmit = OAAb
R66	CO2_unlabeled + CO2 = CO2 + CO2_out		700.013	833.423	679.988		F	0.757455	0.926525	0.746029		F	0.0789511	0.0874592	0.0819518		OGAmit = OGAb
R67	MTHFx + MTHFM = MTHF_out + MTHFx		4886.44	6688.05	673.77		F	5.28742	7.43517	0.739208		B	1.98073	1.77445	1.75117		O2_EX = O2
R68	MTHFx + MTHFU = MTHF_out + MTHFx		1590.89	1761.5	298.175		F	1.72144	1.95828	0.327134		B	3.47264	3.14202	3.10703		NADH = UQH2
R69	OAAcyt = THR		12.3937	16.8712	56.4036		F	0.0134107	0.0187559	0.0618816		B	3.96145	3.54891	3.50234		UQH2 = 2 CYTRED + 1.5 H
R70	OAAmit = THR		21.8548	4.84974	2.14897		F	0.0236482	0.0053915	0.00235768		B	1.98073	1.77445	1.75117		4 CYTRED + O2 = 2 H
R71	3PG = SER + NADH		40.2526	38.1751	31.0638		F	0.0435557	0.0424396	0.0340808		B	4.95181	4.4343	4.37792		2 H = ATP
R72	GLYOXYcyt = GLY		6.9079e-08	4.30511e-07	-1.41415e-06		F	7.47475e-11	4.78603e-10	-1.55149e-09		B	1.6773e-10	3.79622	3.7472		ATP = ATP_M
R73	SER = GLY + MTHFx		29.4693	26.5084	20.8416		FR	0.0318875	0.0294696	0.0228658		B	1.12416	1.10951	1.13838		ATP = ATP_B
R74	GLY + MTHFx = SER		4.06488	3.22919	4.75424		R	0.00439843	0.00358992	0.00521597		B	1.43344	1.47272	1.4534		NADPH = NADPH_B
R75	MTHFx + CO2 = GLY		3.65489e-07	0.000148476	0.00113259		FR	3.95481e-10	1.65062e-07	1.24259e-06		B	0.0749439	0.112623	0.109324		OAAb = OAA_B
R76	GLY = MTHFx + CO2		2.12511	1.65578e-86	29.6408		R	0.0022995	1.84075e-89	0.0325195		B	0.0160666	0.0165599	0.016431		SER = SER_B
R77	THR = GLY + AA		-2.60843e-08	1.8287e-07	56.1931		FR	-2.82247e-11	2.03298e-10	0.0616506		B	0.0370589	0.0241474	0.0238305		THR = THR_B
R78	GLY + AA = THR		5.0055e-29	1.35703e-68	19.3615		R	5.41625e-32	1.50862e-71	0.0212419		B	0.0251903	0.0258806	0.025541		GLY = GLY_B
R79	PYRcyt = PYRb		129.052	0.0436247	-0.0191943		F	0.139641	4.8498e-05	-2.10584e-05		B	0.0789511	0.0874592	0.0819518		OGAb = OGA_B
R80	PYRmit = PYRb		45.6701	174.678	174.741		F	0.0494177	0.194191	0.191712		B	0.0460383	0.0470961	0.0464781		PEP = PEP_B
R81	ACCOAcyt = ACCOAb		64.2128	0.109555	67.4382		F	0.069482	0.000121793	0.0739879		B	0.0277961	0.0433691	0.0427661		P5P = P5P_B
R82	ACCOAmit = ACCOAb		51.8731	120.269	85.5113		F	0.0561297	0.133704	0.0938162		B	0.0229026	0.0235302	0.0232215		E4P = E4P_B
R83	OAAcyt = OAAb		0	0	2.61092e-16		F	0	0	2.86449e-19		B	0.0336956	0.0295699	0.0291819		G3P = G3P_B
R84	OAAmit = OAAb		69.2605	101.306	99.6464		F	0.0749439	0.112623	0.109324		B	0.243524	0.242354	0.246831		G6P = G6P_B
R85	OGAmit = OGAb		72.9638	78.6709	74.6972		F	0.0789511	0.0874592	0.0819518		B	0.125612	0.133826	0.167804		ACCOAb = ACCOA_B
R86	O2_EX = O2		1830.52	1596.15	1596.15		B	1.98073	1.77445	1.75117		B	0.189059	0.19424	0.191691		PYRb = PYR_B
R87	NADH = UQH2		3209.29	2826.29	2831.99		B	3.47264	3.14202	3.10703		B	0.193709	0.168958	0.179727		Z = CO2
R88	UQH2 = 2 CYTRED + 1.5 H		3661.03	3192.3	3192.3		B	3.96145	3.54891	3.50234		B	0.0274508	0.0270935	0.0278329		Y = NADH
R89	4 CYTRED + O2 = 2 H		1830.52	1596.15	1596.15		B	1.98073	1.77445	1.75117		B	0.0297886	0.0258796	0.050168		MTHFx = MTHF_B
R90	2 H = ATP		4576.28	3988.72	3990.37		B	4.95181	4.4343	4.37792		B	0	0	0		GLC = GLC_B
R91	ATP = ATP_M		1.5501e-07	3414.76	3415.49		B	1.6773e-10	3.79622	3.7472		S
R92	ATP = ATP_B		1038.91	998.018	1037.61		B	1.12416	1.10951	1.13838		S
R93	NADPH = NADPH_B		1324.74	1324.74	1324.74		B	1.43344	1.47272	1.4534		S
R94	OAAb = OAA_B		69.2605	101.306	99.6464		B	0.0749439	0.112623	0.109324		S
R95	SER = SER_B		14.8481	14.8959	14.9765		B	0.0160666	0.0165599	0.016431		SF
R96	THR = THR_B		34.2485	21.721	21.721		B	0.0370589	0.0241474	0.0238305		SF
R97	GLY = GLY_B		23.28	23.28	23.28		B	0.0251903	0.0258806	0.025541		SF
R98	OGAb = OGA_B		72.9638	78.6709	74.6972		B	0.0789511	0.0874592	0.0819518		SF
R99	PEP = PEP_B		42.547	42.3637	42.3637		B	0.0460383	0.0470961	0.0464781		SF
R100	P5P = P5P_B		25.6882	39.0111	38.9803		B	0.0277961	0.0433691	0.0427661		SF
R101	E4P = E4P_B		21.1658	21.1658	21.1658		B	0.0229026	0.0235302	0.0232215		SF
R102	G3P = G3P_B		31.1403	26.5986	26.5986		B	0.0336956	0.0295699	0.0291819		SF
R103	G6P = G6P_B		225.056	218.002	224.981		B	0.243524	0.242354	0.246831		SF
R104	ACCOAb = ACCOA_B		116.086	120.378	152.949		B	0.125612	0.133826	0.167804		SF
R105	PYRb = PYR_B		174.722	174.722	174.722		B	0.189059	0.19424	0.191691		SF
R106	Z = CO2		179.019	151.98	163.817		B	0.193709	0.168958	0.179727		SF
R107	Y = NADH		25.3691	24.371	25.3691		B	0.0274508	0.0270935	0.0278329		SF
R108	MTHFx = MTHF_B		27.5296	23.2791	45.727		B	0.0297886	0.0258796	0.050168		SF
R109	GLC = GLC_B		0	0	0		B	0	0	0		SF
R110	CO2 = CO2_EX		1	1	1		S	1	1	1		SF
R111	THR = THRx		1	1	1		S	1	1	1		S
R112	SER = SERx		1	1	1		S	1	1	1		S
R113	GLY = GLYx		1	1	1		S	1	1	1		SF
R114	PYRmit = ALAx		0.013374	1	0.878532		SF	0.013374	1	0.878532		SF
R115	PYRcyt = ALAx		0.986626	0	0.121468		SF	0.986626	0	0.121468		S
R116	OAAcyt = ASPx		0.19689	0.722734	0.565389		SF	0.19689	0.722734	0.565389		S
R117	OAAmit = ASPx		0.80311	0.277266	0.434611		SF	0.80311	0.277266	0.434611		S
R118	PYRmit + PYRmit = VALx + CO2x		0.0163454	1	1		SF	0.0163454	1	1		S
R119	PYRcyt + PYRcyt = VALx + CO2x		0.983655	0	0		SF	0.983655	0	0		SF
R120	PYRcyt + OAAcyt = ILEo + CO2x		0.238532	0	0.597501		SF	0.238532	0	0.597501		SF
R121	PYRmit + OAAmit = ILEo + CO2x		0.761468	1	0.402499		SF	0.761468	1	0.402499
R122	PYRcyt + THR = ILEt + CO2x		1	0	1		SF	1	0	1
R123	PYRmit + THR = ILEt + CO2x		0	1	1.11022e-16		SF	0	1	1.11022e-16
R124	ILEo = ILEx		0	0.0371868	1		SF	0	0.0371868	1
R125	ILEt = ILEx		1	0.962813	0		SF	1	0.962813	0
R126	PYRcyt + PYRcyt = ISVb + CO2x		1	0	0		SF	1	0	0
R127	PYRmit + PYRmit = ISVb + CO2x		0	1	1		SF	0	1	1
R128	ISVb + ACCOAmit = LEUx + CO2x		0.0196639	1	1		SF	0.0196639	1	1
R129	ISVb + ACCOAcyt = LEUx + CO2x		0.980336	0	0		SF	0.980336	0	0
R130	OGAmit = PROx		1	1	1		S	1	1	1
R131	P5P + MTHFx = HISx		1	1	1		S	1	1	1
R132	OGAmit + ACCOAcyt = LYSx + CO2x		0.836841	1	0		SF	0.836841	1	0
R133	OGAmit + ACCOAmit = LYSx + CO2x		0.163159	0	1		SF	0.163159	0	1
R134	E4P + PEP = SHKMx		1	1	1		S	1	1	1
R135	SHKMx + PEP = PHEx + CO2x		1	1	1		S	1	1	1
R136	SHKMx + PEP = TYRx + CO2x		1	1	1		S	1	1	1
R137	OGAmit = GLUx		1	1	1		S	1	1	1
R138	OAAcyt + MTHFx = METx		1	0.994874	1		SF	1	0.994874	1
R139	OAAmit + MTHFx = METx		0	0.00512599	0		SF	0	0.00512599	0
##	error
#	0.0123187
#	0.00716478
#	0.00984704
#	0.015315
#	0.00963621
#	0.005
#	0.0135378
#	0.0163639
#	0.00729767
#	0.0103354
#	0.0147112
#	0.00844386
#	0.0230637
#	0.0136639
#	0.0170574
#	0.0188328
#	0.0468001
#	0.0271801
#	0.0153794
#	0.0228407
#	0.0172241
#	0.00813795
#	0.00796393
#	0.00618675
#	0.0200688
#	0.0194899
#	0.0114767
#	0.00636111
#	0.0284939
#	0.0168962
#	0.0112121
#	0.0112121
#	0.0127335
#	0.00962575
#	0.00542973
#	0.0632791
#	0.058178
#	0.0552204
#	0.0168706
#	0.034711
#	0.005
#	0.0192239
#	0.0127193
#	0.0271818
#	0.0212063
#	0.0320651
#	0.005
#	0.005
#	0.005
#	0.00912373
#	0.00751391
#	0.017579
#	0.0181644
#	0.005
#	0.005
#	0.0306952
#	0.0161987
#	0.0447187
#	0.0468904
#	0.00994361
#	0.0482972
#	0.00992892
#	0.0341635
#	0.0394688
#	0.0232654
#	0.0391541
#	0.005
#	0.005
#	0.01238
#	0.0052625
#	0.0760851
#	0.0419586
#	0.020899
#	0.00657113
#	0.0571499
#	0.0394895
#	0.035431
#	0.0205658
#	0.0213211
#	0.0116289
#	0.00984969
#	0.0316591
#	0.0306365
#	0.033969
#	0.0445986
#	0.0098235
#	0.005
#	0.00747704
#	0.0327881
#	0.0284948
#	0.0494088
#	0.0281629
#	0.0317828
#	0.0279279
#	0.0269705
#	0.0485512
#	0.0388155
#	0.0296166
#	0.010426
#	0.0493781
#	0.0210258
#	0.0183094
#	0.0341485
#	0.005
#	0.00578215
#	0.005
#	0.005
#	0.00514722
#	0.0120369
#	0.00755179
#	0.0340677
#	0.0516182
#	0.00580345
#	0.005
#	0.005
#	0.005
#	0.0054923
#	0.00592674
#	0.0127215
#	0.00754965
#	0.0365572
#	0.0211549
#	0.0132543
#	0.0120451
#	0.00581537
#	0.0122924
#	0.0123309
#	0.00821477
#	0.0150638
#	0.009557
#	0.00807235
#	0.0109891
#	0.00984427
#	0.00618123
#	0.00867487
#	0.014083
#	0.0165169
#	0.005
#	0.0264107
#	0.0144694
#	0.0122773
#	0.00608157
#	0.005
#	0.0054719
#	0.00823718
#	0.0145182
#	0.0228328
#	0.005
#	0.005
#	0.00931281
#	0.00714086
#	0.2
#	0.2

## Sheet: Tabelle1
GLC_1_13C = GLC_EX	abcdef = abcdef		F
GLC_U13C = GLC_EX	abcdef = abcdef		F
GLC_EX = GLC	abcdef = abcdef		F
GLC + ATP = G6P	abcdef + X = abcdef		F
G6P = F6P	abcdef = abcdef		FR
F6P + ATP = F16BP	abcdef + X = abcdef		FR
F16BP = DHAP + G3P	abcdef = abc + def		FR
DHAP = G3P	abc = cba		FR
G3P = 3PG + ATP + NADH	abc = abc + X + X		FR
3PG = PEP	abc = abc		FR
PEP = PYRcyt + ATP	abc = abc + X		FR
G6P = 6PG + NADPH	abcdef = abcdef + X		F
6PG = P5P + CO2 + NADPH	abcdef = bcdef + a + X		F
P5P + P5P = S7P + G3P	abcde + fghij = fgabcde + hij		FR
S7P + G3P = E4P + F6P	abcdefg + hij = defg + abchij		FR
E4P + P5P = F6P + G3P	abcd + efghi = efabcd + ghi		FR
DHAP + NADH = GLYC	abc + X = abc		F
GLYC = GLYC_EX	abc = abc		F
PYRcyt = PYRmit	abc = abc		F
PYRmit = ACCOAmit + CO2 + NADH	abc = bc + a + X		F
ACCOAmit + OAAmit = CITmit	ab + cdef = fedbac		F
CITmit = ICTmit	abcdef = abcdef		F
ICTmit = ICTcyt	abcdef = abcdef		F
ICTmit = OGAmit + CO2 + NADH	abcdef = abcde + f + X		F
ICTmit = OGAmit + CO2 + NADPH	abcdef = abcde + f + X		F
OGAmit = 0.5 SUCmit + 0.5 SUCmit + CO2 + ATP + NADH	abcde = 0.5 bcde + 0.5 edcb + a + X + X		F
SUCmit = 0.5 FUMmit + 0.5 FUMmit + UQH2	abcd = 0.5 abcd + 0.5 dcba + X		FR
FUMmit = MALmit	abcd = abcd		FR
MALmit = OAAmit + NADH	abcd = abcd + X		FR
PYRcyt + CO2 + ATP = OAAcyt	abc + d + X = abcd		F
OAAcyt + ATP = PEP + CO2	abcd + X = abc + d		F
MALmit = PYRmit + CO2 + NADH	abcd = abc + d + X		F
MALmit = PYRmit + CO2 + NADPH	abcd = abc + d + X		F
PYRcyt = AA + CO2	abc = bc + a		F
AA + NADH = ETOH	ab + X = ab		FR
AA = AC + NADH	ab = ab + X		F
AA = AC + NADPH	ab = ab + X		F
AC + ATP = ACCOAcyt	ab + X = ab		F
ETOH = ETOH_EX	ab = ab		F
AC = AC_EX	ab = ab		F
OAAmit = OAAcyt	abcd = abcd		FR
ACCOAcyt + OAAcyt = ICTcyt	ab + cdef = fedbac		F
ACCOAcyt = ACCOAmit	ab = ab		FR
ICTcyt = GLYOXYcyt + 0.5 SUCcyt + 0.5 SUCcyt	abcdef = ab + 0.5 cdef + 0.5 fedc		F
SUCcyt + H = SUCmit	abcd + X = abcd		F
ACCOAcyt + GLYOXYcyt = MALcyt	ab + cd = cdba		F
MALcyt = OAAcyt + NADH	abcd = abcd + X		F
MALcyt = MALmit	abcd = abcd		F
CO2 = CO2_EX	a = a		F
CO2_unlabeled + CO2 = CO2 + CO2_out	a + b = a + b		F
MTHFx + MTHFM = MTHF_out + MTHFx	a + b = a + b		F
MTHFx + MTHFU = MTHF_out + MTHFx	a + b = a + b		F
OAAcyt = THR	abcd = abcd		F
OAAmit = THR	abcd = abcd		F
3PG = SER + NADH	abc = abc + X		F
GLYOXYcyt = GLY	ab = ab		F
SER = GLY + MTHFx	abc = ab + c		FR
MTHFx + CO2 = GLY	a + b = ab		FR
THR = GLY + AA	abcd = ab + cd		FR
PYRcyt = PYRb	abc = abc		F
PYRmit = PYRb	abc = abc		F
ACCOAcyt = ACCOAb	ab = ab		F
ACCOAmit = ACCOAb	ab = ab		F
OAAcyt = OAAb	abcd = abcd		F
OAAmit = OAAb	abcd = abcd		F
OGAmit = OGAb	abcde = abcde		F
O2_EX = O2			B
NADH = UQH2			B
UQH2 = 2 CYTRED + 1.5 H			B
4 CYTRED + O2 = 2 H			B
2 H = ATP			B
ATP = ATP_M			B
ATP = ATP_B			B
NADPH = NADPH_B			B
OAAb = OAA_B			B
SER = SER_B			B
THR = THR_B			B
GLY = GLY_B			B
OGAb = OGA_B			B
PEP = PEP_B			B
P5P = P5P_B			B
E4P = E4P_B			B
G3P = G3P_B			B
G6P = G6P_B			B
ACCOAb = ACCOA_B			B
PYRb = PYR_B			B
Z = CO2			B
Y = NADH			B
MTHFx = MTHF_B			B
GLC = GLC_B			B
CO2 = CO2_EX	a = a		S
THR = THRx	abcd = abcd		S
SER = SERx	abc = abc		S
GLY = GLYx	ab = ab		S
PYRmit = ALAx	abc = abc		SF
PYRcyt = ALAx	abc = abc		SF
OAAcyt = ASPx	abcd = abcd		SF
OAAmit = ASPx	abcd = abcd		SF
PYRmit + PYRmit = VALx + CO2x	abc + def = abefc + d		SF
PYRcyt + PYRcyt = VALx + CO2x	abc + def = abefc + d		SF
PYRcyt + OAAcyt = ILEo + CO2x	abc + defg = debfgc + a		SF
PYRmit + OAAmit = ILEo + CO2x	abc + defg = debfgc + a		SF
PYRcyt + THR = ILEt + CO2x	abc + defg = debfgc + a		SF
PYRmit + THR = ILEt + CO2x	abc + defg = debfgc + a		SF
ILEo = ILEx	abcdef = abcdef		SF
ILEt = ILEx	abcdef = abcdef		SF
PYRcyt + PYRcyt = ISVb + CO2x	abc + def = abefc + d		SF
PYRmit + PYRmit = ISVb + CO2x	abc + def = abefc + d		SF
ISVb + ACCOAmit = LEUx + CO2x	abcde + gh = ghbcde + a		SF
ISVb + ACCOAcyt = LEUx + CO2x	abcde + gh = ghbcde + a		SF
OGAmit = PROx	abcde = abcde		S
P5P + MTHFx = HISx	abcde + f = edcbaf		S
OGAmit + ACCOAcyt = LYSx + CO2x	abcde + fg = fgbcde + a		SF
OGAmit + ACCOAmit = LYSx + CO2x	abcde + fg = fgbcde + a		SF
E4P + PEP = SHKMx	abcd + efg = efgabcd		S
SHKMx + PEP = PHEx + CO2x	abcdefg + hij = hijbcdefg + a		S
SHKMx + PEP = TYRx + CO2x	abcdefg + hij = hijbcdefg + a		S
OGAmit = GLUx	abcde = abcde		S
OAAcyt + MTHFx = METx	abcd + e = abcde		SF
OAAmit + MTHFx = METx	abcd + e = abcde		SF
