# Supplementary material for: A comprehensive evaluation of constraining amino acid biosynthesis in compartmented models for metabolic flux analysis
Source: Metab Eng Commun. 2017 Jul 11;5:34–44. doi: 10.1016/j.meteno.2017.07.001 (PMC5699530; doi:10.1016/j.meteno.2017.07.001)
Supplement: Supplementary file 5 — Supplementary material [file mmc5.xlsx]

## Sheet: New yeast model
			Sf	Sd	Sdmin			relative to glc uptake					absolute exchange reactions
		fval	26.9317	33.5747	38.4771
rxnID	rxnEq							Sf	Sd	Sdmin			Sf	Sd	Sdmin
R1	GLC_1_13C = GLC_EX		887.537	848.763	897.715		F	0.812225	0.813464	0.812571		F	0.812225	0.813464	0.812571		GLC_1_13C = GLC_EX
R2	GLC_U13C = GLC_EX		205.187	194.631	207.068		F	0.187775	0.186536	0.187429		F	0.187775	0.186536	0.187429		GLC_U13C = GLC_EX
R3	GLC_EX = GLC		1092.72	1043.39	1104.78		F	1	1	1		F	1	1	1		GLC_EX = GLC
R4	GLC + ATP = G6P		1092.72	1043.39	1104.78		F	1	1	1		F	1	1	1		GLC + ATP = G6P
R5	G6P = F6P		979.111	199892	199912		FR	0.896028	191.579	180.951		FR	0.896028	0.854854	0.825194		G6P = F6P
R6	F6P = G6P		9.58082e-38	199000	199000		R	8.76783e-41	190.724	180.126		FR	0.916783	0.900569	0.8937		F6P + ATP = F16BP
R7	F6P + ATP = F16BP		115909	1895.89	987.344		FR	106.073	1.81704	0.8937		FR	0.91678	0.900569	0.8937		F16BP = DHAP + G3P
R8	F16BP = F6P + ATP		114907	956.238	2.64919e-181		R	105.157	0.916468	2.39793e-184		FR	0.815606	0.822712	0.82389		DHAP = G3P
R9	F16BP = DHAP + G3P		1001.79	939.649	34403.9		FR	0.91678	0.900569	31.1409		FR	1.72833	1.7253	1.73771		G3P = 3PG + ATP + NADH
R10	DHAP + G3P = F16BP		5.93473e-64	0	33416.6		R	5.43114e-67	0	30.2472		FR	1.69349	1.6851	1.69977		3PG = PEP
R11	DHAP = G3P		891.232	858.412	1651.02		FR	0.815606	0.822712	1.49443		FR	3.63732	3.30073	2.07781		PEP = PYRcyt + ATP
R12	G3P = DHAP		0	0	740.805		R	0	0	0.670544		F	0.0502231	0.0888559	0.121641		G6P = 6PG + NADPH
R13	G3P = 3PG + ATP + NADH		3547.47	25591.6	200920		FR	3.24645	24.5272	181.864		F	0.0502231	0.0888559	0.121641		6PG = P5P + CO2 + NADPH
R14	3PG + ATP + NADH = G3P		1658.89	23791.4	199000		R	1.51812	22.802	180.126		FR	0.0144413	0.0274002	0.0382724		P5P + P5P = S7P + G3P
R15	3PG = PEP		1850.51	1758.23	45643.1		FR	1.69349	1.6851	41.3141		FR	0.0144413	0.0274002	0.0382724		S7P + G3P = E4P + F6P
R16	PEP = 3PG		1.64125e-58	2.00257e-304	43765.2		R	1.50198e-61	1.91928e-307	39.6143		FR	0.00631064	0.018315	0.0302305		E4P + P5P = F6P + G3P
R17	PEP = PYRcyt + ATP		26526.9	12298.5	8803.09		FR	24.2759	11.787	7.96816		F	0.101174	0.0778577	0.0698093		DHAP + NADH = GLYC
R18	PYRcyt + ATP = PEP		22552.3	8854.52	6507.56		R	20.6386	8.48626	5.89035		F	0.101174	0.0778577	0.0698093		GLYC = GLYC_EX
R19	G6P = 6PG + NADPH		54.88	92.7117	134.387		F	0.0502231	0.0888559	0.121641		F	0.0332618	0.183968	0.213431		PYRcyt = PYRmit
R20	6PG = P5P + CO2 + NADPH		54.88	92.7117	134.387		F	0.0502231	0.0888559	0.121641		F	0.194969	0.133165	0.130505		PYRmit = ACCOAmit + CO2 + NADH
R21	P5P + P5P = S7P + G3P		88.4362	143.309	199.902		FR	0.0809319	0.137349	0.180942		F	0.126025	0.0617629	0.0633244		ACCOAmit + OAAmit = CITmit
R22	S7P + G3P = P5P + P5P		72.6558	114.72	157.619		R	0.0664906	0.109949	0.14267		F	0.126025	0.0617629	0.0633244		CITmit = ICTmit
R23	S7P + G3P = E4P + F6P		15.7804	28.5892	42.2827		FR	0.0144413	0.0274002	0.0382724		F	0.00161709	0.000271415	2.30865e-06		ICTmit = ICTcyt
R24	E4P + F6P = S7P + G3P		0	0	0		R	0	0	0		F	0.0228057	0.0487675	0.0456131		ICTmit = OGAmit + CO2 + NADH
R25	E4P + P5P = F6P + G3P		13.7317	29.9608	48.047		FR	0.0125665	0.0287148	0.04349		F	0.101602	0.012724	0.017709		ICTmit = OGAmit + CO2 + NADPH
R26	F6P + G3P = E4P + P5P		6.83588	10.851	14.6489		R	0.00625582	0.0103997	0.0132595		F	0.0817725	0.0167832	0.0210981		OGAmit = 0.5 SUCmit + 0.5 SUCmit + CO2 + ATP + NADH
R27	DHAP + NADH = GLYC		110.555	81.2362	77.1241		F	0.101174	0.0778577	0.0698093		FR	0.0861244	0.0170546	0.0210992		SUCmit = 0.5 FUMmit + 0.5 FUMmit + UQH2
R28	GLYC = GLYC_EX		110.555	81.2362	77.1241		F	0.101174	0.0778577	0.0698093		FR	0.0861243	0.0170546	0.0211004		FUMmit = MALmit
R29	PYRcyt = PYRmit		36.346	191.951	235.795		F	0.0332618	0.183968	0.213431		FR	-0.173457	-0.0389315	0.00291737		MALmit = OAAmit + NADH
R30	PYRmit = ACCOAmit + CO2 + NADH		213.047	138.944	144.18		F	0.194969	0.133165	0.130505		F	2.31345	1.78868	0.512748		PYRcyt + CO2 + ATP = OAAcyt
R31	ACCOAmit + OAAmit = CITmit		137.71	64.443	69.9597		F	0.126025	0.0617629	0.0633244		F	1.96809	1.63336	0.399013		OAAcyt + ATP = PEP + CO2
R32	CITmit = ICTmit		137.71	64.443	69.9597		F	0.126025	0.0617629	0.0633244		F	0.0945869	0.00124954	0.0112662		MALmit = PYRmit + CO2 + NADH
R33	ICTmit = ICTcyt		1.76703	0.283193	0.00255055		F	0.00161709	0.000271415	2.30865e-06		F	0.169347	0.055008	0.0069192		MALmit = PYRmit + CO2 + NADPH
R34	ICTmit = OGAmit + CO2 + NADH		24.9204	50.8837	50.3926		F	0.0228057	0.0487675	0.0456131		F	1.29061	1.32808	1.35163		PYRcyt = AA + CO2
R35	ICTmit = OGAmit + CO2 + NADPH		111.023	13.2761	19.5645		F	0.101602	0.012724	0.017709		FR	1.19893	1.23674	1.26537		AA + NADH = ETOH
R36	OGAmit = 0.5 SUCmit + 0.5 SUCmit + CO2 + ATP + NADH		89.3548	17.5115	23.3088		F	0.0817725	0.0167832	0.0210981		F	0.0915564	0.00544417	7.02426e-11		AA = AC + NADH
R37	SUCmit = 0.5 FUMmit + 0.5 FUMmit + UQH2		1605.76	337.502	199023		FR	1.4695	0.323465	180.147		F	6.89735e-10	0.0858943	0.0862631		AA = AC + NADPH
R38	FUMmit + UQH2 = 0.5 SUCmit + 0.5 SUCmit		1511.65	319.707	199000		R	1.38338	0.306411	180.126		F	0.00606305	0	-1.20751e-10		AC + ATP = ACCOAcyt
R39	FUMmit = MALmit		199094	27.9151	930.025		FR	182.2	0.0267541	0.841818		F	1.19893	1.23674	1.26537		ETOH = ETOH_EX
R40	MALmit = 0.5 FUMmit + 0.5 FUMmit		199000	10.1204	906.714		R	182.114	0.00969949	0.820717		F	0.0854934	0.0913385	0.0862631		AC = AC_EX
R41	MALmit = OAAmit + NADH		5.51868	23.3533	3.22306		FR	0.00505039	0.0223821	0.00291737		FR	-0.333973	-0.148803	-0.103693		OAAmit = OAAcyt
R42	OAAmit + NADH = MALmit		195.06	63.9742	5.31308e-95		R	0.178508	0.0613136	4.80917e-98		F	0.00273486	0	-1.21403e-10		ACCOAcyt + OAAcyt = ICTcyt
R43	PYRcyt + CO2 + ATP = OAAcyt		2527.96	1866.29	566.475		F	2.31345	1.78868	0.512748		FR	-0.00104398	-0.0452475	-0.0251742		ACCOAcyt = ACCOAmit
R44	OAAcyt + ATP = PEP + CO2		2150.58	1704.24	440.823		F	1.96809	1.63336	0.399013		F	0.00435195	0.000271415	2.30853e-06		ICTcyt = GLYOXYcyt + 0.5 SUCcyt + 0.5 SUCcyt
R45	MALmit = PYRmit + CO2 + NADH		103.357	1.30376	12.4467		F	0.0945869	0.00124954	0.0112662		F	0.00435195	0.000271415	2.30853e-06		SUCcyt + H = SUCmit
R46	MALmit = PYRmit + CO2 + NADPH		185.049	57.395	7.64421		F	0.169347	0.055008	0.0069192		F	0.00435195	0.000271415	2.30838e-06		ACCOAcyt + GLYOXYcyt = MALcyt
R47	PYRcyt = AA + CO2		1410.28	1385.71	1493.26		F	1.29061	1.32808	1.35163		F	0	0	0		MALcyt = OAAcyt + NADH
R48	AA + NADH = ETOH		98454.9	25731.2	1561.12		FR	90.1004	24.661	1.41305		F	0.00435195	0.000271415	2.30838e-06		MALcyt = MALmit
R49	ETOH = AA + NADH		97144.8	24440.8	163.157		R	88.9015	23.4243	0.147683		F	1.73132	1.61529	1.68209		CO2 = CO2_EX
R50	AA = AC + NADH		100.046	5.68041	7.76028e-08		F	0.0915564	0.00544417	7.02426e-11		F	0.324621	0.25597	0.454064		CO2_unlabeled + CO2 = CO2 + CO2_out
R51	AA = AC + NADPH		7.5369e-07	89.6216	95.302		F	6.89735e-10	0.0858943	0.0862631		F	13.5526	14.3164	6.73049		MTHFx + MTHFM = MTHF_out + MTHFx
R52	AC + ATP = ACCOAcyt		6.62524	0	-1.33404e-07		F	0.00606305	0	-1.20751e-10		F	13.7035	13.8705	6.95594		MTHFx + MTHFU = MTHF_out + MTHFx
R53	ETOH = ETOH_EX		1310.1	1290.41	1397.96		F	1.19893	1.23674	1.26537		F	0.00688965	0	0.00831144		OAAcyt = THR
R54	AC = AC_EX		93.4206	95.302	95.302		F	0.0854934	0.0913385	0.0862631		F	0.00604851	0.0127559	1.69097e-05		OAAmit = THR
R55	OAAmit = OAAcyt		198576	198845	619.372		FR	181.725	190.575	0.560628		F	0.0348365	0.0401937	0.037934		3PG = SER + NADH
R56	OAAcyt = OAAmit		198940	199000	733.93		R	182.059	190.724	0.66432		F	-2.06687e-09	2.43564e-11	1.44873e-10		GLYOXYcyt = GLY
R57	ACCOAcyt + OAAcyt = ICTcyt		2.98845	0	-1.34124e-07		F	0.00273486	0	-1.21403e-10		FR	0.0269026	0.0310956	0.0293677		SER = GLY + MTHFx
R58	ACCOAcyt = ACCOAmit		8.73684e-05	21359.5	99229.7		FR	7.99548e-08	20.4712	89.8183		FR	-0.0131534	-0.0168249	-0.0158901		MTHFx + CO2 = GLY
R59	ACCOAmit = ACCOAcyt		1.14087	21406.7	99257.5		R	0.00104406	20.5164	89.8434		FR	-0.000122802	-2.25685e-114	-5.04725e-11		THR = GLY + AA
R60	ICTcyt = GLYOXYcyt + 0.5 SUCcyt + 0.5 SUCcyt		4.75548	0.283193	0.00255042		F	0.00435195	0.000271415	2.30853e-06		F	6.0555e-10	1.96773e-13	-3.2938e-07		PYRcyt = PYRb
R61	SUCcyt + H = SUCmit		4.75548	0.283193	0.00255042		F	0.00435195	0.000271415	2.30853e-06		F	0.102227	0.10706	0.101111		PYRmit = PYRb
R62	ACCOAcyt + GLYOXYcyt = MALcyt		4.75548	0.283193	0.00255026		F	0.00435195	0.000271415	2.30838e-06		F	2.02188e-05	0.0449764	0.0251721		ACCOAcyt = ACCOAb
R63	MALcyt = OAAcyt + NADH		0	0	0		F	0	0	0		F	0.0678998	0.0261547	0.0420065		ACCOAmit = ACCOAb
R64	MALcyt = MALmit		4.75548	0.283193	0.00255026		F	0.00435195	0.000271415	2.30838e-06		F	0.00175563	0.00650561	0.00173094		OAAcyt = OAAb
R65	CO2 = CO2_EX		1891.86	1685.39	1858.34		F	1.73132	1.61529	1.68209		F	0.0284476	0.0353566	0.0432688		OAAmit = OAAb
R66	CO2_unlabeled + CO2 = CO2 + CO2_out		354.721	267.078	501.642		F	0.324621	0.25597	0.454064		F	0.0426353	0.0447082	0.042224		OGAmit = OGAb
R67	MTHFx + MTHFM = MTHF_out + MTHFx		14809.3	14937.6	7435.73		F	13.5526	14.3164	6.73049		B	0.435234	0.321069	0.339582		O2_EX = O2
R68	MTHFx + MTHFU = MTHF_out + MTHFx		14974.2	14472.4	7684.8		F	13.7035	13.8705	6.95594		B	0.784344	0.625083	0.658064		NADH = UQH2
R69	OAAcyt = THR		7.52848	0	9.18233		F	0.00688965	0	0.00831144		B	0.870469	0.642138	0.679165		UQH2 = 2 CYTRED + 1.5 H
R70	OAAmit = THR		6.60935	13.3094	0.0186816		F	0.00604851	0.0127559	1.69097e-05		B	0.435234	0.321069	0.339582		4 CYTRED + O2 = 2 H
R71	3PG = SER + NADH		38.0667	41.9379	41.9088		F	0.0348365	0.0401937	0.037934		B	1.08591	0.802537	0.848955		2 H = ATP
R72	GLYOXYcyt = GLY		-2.25851e-06	2.54133e-08	1.60054e-07		F	-2.06687e-09	2.43564e-11	1.44873e-10		B	-2.0038e-09	0.186345	1.53661		ATP = ATP_M
R73	SER = GLY + MTHFx		39.5705	44.429	44.1281		FR	0.0362127	0.0425813	0.0399428		B	0.328949	0.336389	0.343496		ATP = ATP_B
R74	GLY + MTHFx = SER		10.1733	11.9841	11.6832		R	0.00931008	0.0114857	0.0105751		B	0.371395	0.331338	0.354173		NADPH = NADPH_B
R75	MTHFx + CO2 = GLY		0.0217959	5.59192e-09	-1.37896e-07		FR	1.99464e-05	5.35936e-12	-1.24817e-10		B	0.0302032	0.0418622	0.0449997		OAAb = OAA_B
R76	GLY = MTHFx + CO2		14.3948	17.555	17.5551		R	0.0131733	0.0168249	0.0158901		B	0.00793385	0.00909813	0.0085663		SER = SER_B
R77	THR = GLY + AA		2.60084e-06	0	-5.57612e-08		FR	2.38015e-09	0	-5.04725e-11		B	0.013061	0.0127559	0.00832835		THR = THR_B
R78	GLY + AA = THR		0.134191	2.35479e-111	6.41806e-89		R	0.000122804	2.25685e-114	5.80934e-92		B	0.0136265	0.0142707	0.0134778		GLY = GLY_B
R79	PYRcyt = PYRb		6.61699e-07	2.05311e-10	-0.000363893		F	6.0555e-10	1.96773e-13	-3.2938e-07		B	0.0426353	0.0447082	0.042224		OGAb = OGA_B
R80	PYRmit = PYRb		111.706	111.706	111.706		F	0.102227	0.10706	0.101111		B	0.0242583	0.0177425	0.0209729		PEP = PEP_B
R81	ACCOAcyt = ACCOAb		0.0220935	46.9281	27.8097		F	2.02188e-05	0.0449764	0.0251721		B	0.0150298	0.0157403	0.0148657		P5P = P5P_B
R82	ACCOAmit = ACCOAb		74.1957	27.2897	46.4081		F	0.0678998	0.0261547	0.0420065		B	0.0081307	0.00908522	0.00804195		E4P = E4P_B
R83	OAAcyt = OAAb		1.91842	6.78791	1.91231		F	0.00175563	0.00650561	0.00173094		B	0.0103713	0.0162982	0.0101146		G3P = G3P_B
R84	OAAmit = OAAb		31.0853	36.8909	47.8026		F	0.0284476	0.0353566	0.0432688		B	0.053749	0.0562902	0.0531623		G6P = G6P_B
R85	OGAmit = OGAb		46.5886	46.6483	46.6483		F	0.0426353	0.0447082	0.042224		B	0.06792	0.0711311	0.0671786		ACCOAb = ACCOA_B
R86	O2_EX = O2		475.591	335.001	375.165		B	0.435234	0.321069	0.339582		B	0.102227	0.10706	0.101111		PYRb = PYR_B
R87	NADH = UQH2		857.072	652.208	727.018		B	0.784344	0.625083	0.658064		B	0.0576129	0.069147	0.0735473		Z = CO2
R88	UQH2 = 2 CYTRED + 1.5 H		951.182	670.003	750.33		B	0.870469	0.642138	0.679165		B	0.00905451	0.00771369	0.00620325		Y = NADH
R89	4 CYTRED + O2 = 2 H		475.591	335.001	375.165		B	0.435234	0.321069	0.339582		B	0.040056	0.0479205	0.0452578		MTHFx = MTHF_B
R90	2 H = ATP		1186.6	837.362	937.911		B	1.08591	0.802537	0.848955		B	0	0	0		GLC = GLC_B
R91	ATP = ATP_M		-2.1896e-06	194.431	1697.62		B	-2.0038e-09	0.186345	1.53661
R92	ATP = ATP_B		359.45	350.986	379.489		B	0.328949	0.336389	0.343496
R93	NADPH = NADPH_B		405.832	345.716	391.285		B	0.371395	0.331338	0.354173
R94	OAAb = OAA_B		33.0038	43.6788	49.7149		B	0.0302032	0.0418622	0.0449997
R95	SER = SER_B		8.6695	9.49294	9.4639		B	0.00793385	0.00909813	0.0085663
R96	THR = THR_B		14.272	13.3094	9.20101		B	0.013061	0.0127559	0.00832835
R97	GLY = GLY_B		14.89	14.89	14.89		B	0.0136265	0.0142707	0.0134778
R98	OGAb = OGA_B		46.5886	46.6483	46.6483		B	0.0426353	0.0447082	0.042224
R99	PEP = PEP_B		26.5076	18.5124	23.1705		B	0.0242583	0.0177425	0.0209729
R100	P5P = P5P_B		16.4234	16.4234	16.4234		B	0.0150298	0.0157403	0.0148657
R101	E4P = E4P_B		8.88461	9.47946	8.88461		B	0.0081307	0.00908522	0.00804195
R102	G3P = G3P_B		11.333	17.0054	11.1744		B	0.0103713	0.0162982	0.0101146
R103	G6P = G6P_B		58.7328	58.7328	58.7328		B	0.053749	0.0562902	0.0531623
R104	ACCOAb = ACCOA_B		74.2178	74.2178	74.2178		B	0.06792	0.0711311	0.0671786
R105	PYRb = PYR_B		111.706	111.706	111.706		B	0.102227	0.10706	0.101111
R106	Z = CO2		62.9549	72.1476	81.2538		B	0.0576129	0.069147	0.0735473
R107	Y = NADH		9.89408	8.04841	6.85324		B	0.00905451	0.00771369	0.00620325
R108	MTHFx = MTHF_B		43.7701	50	50		B	0.040056	0.0479205	0.0452578
R109	GLC = GLC_B		0	0	0		B	0	0	0
R110	CO2 = CO2_EX		1	1	1		S	1	1	1
R111	THR = THRx		1	1	1		S	1	1	1
R112	SER = SERx		1	1	1		S	1	1	1
R113	GLY = GLYx		1	1	1		S	1	1	1
R114	PYRmit = ALAx		0.102474	1	0.747322		SF	0.102474	1	0.747322
R115	PYRcyt = ALAx		0.897526	0	0.252678		SF	0.897526	0	0.252678
R116	OAAcyt = ASPx		0.97607	0.988151	1		SF	0.97607	0.988151	1
R117	OAAmit = ASPx		0.0239297	0.0118494	0		SF	0.0239297	0.0118494	0
R118	PYRmit + PYRmit = VALx + CO2x		0.0995197	1	1		SF	0.0995197	1	1
R119	PYRcyt + PYRcyt = VALx + CO2x		0.90048	0	0		SF	0.90048	0	0
R120	PYRcyt + OAAcyt = ILEo + CO2x		0.972146	0	0.994841		SF	0.972146	0	0.994841
R121	PYRmit + OAAmit = ILEo + CO2x		0.0278538	1	0.00515922		SF	0.0278538	1	0.00515922
R122	PYRcyt + THR = ILEt + CO2x		0.687005	0	1		SF	0.687005	0	1
R123	PYRmit + THR = ILEt + CO2x		0.312995	1	0		SF	0.312995	1	0
R124	ILEo = ILEx		1	0	0.554834		SF	1	0	0.554834
R125	ILEt = ILEx		0	1	0.445166		SF	0	1	0.445166
R126	PYRcyt + PYRcyt = ISVb + CO2x		0.7588	0	0		SF	0.7588	0	0
R127	PYRmit + PYRmit = ISVb + CO2x		0.2412	1	1		SF	0.2412	1	1
R128	ISVb + ACCOAmit = LEUx + CO2x		0.192363	1	0.607715		SF	0.192363	1	0.607715
R129	ISVb + ACCOAcyt = LEUx + CO2x		0.807637	0	0.392285		SF	0.807637	0	0.392285
R130	OGAmit = PROx		1	1	1		S	1	1	1
R131	P5P + MTHFx = HISx		1	1	1		S	1	1	1
R132	OGAmit + ACCOAcyt = LYSx + CO2x		0.721357	1	0.512799		SF	0.721357	1	0.512799
R133	OGAmit + ACCOAmit = LYSx + CO2x		0.278643	0	0.487201		SF	0.278643	0	0.487201
R134	E4P + PEP = SHKMx		1	1	1		S	1	1	1
R135	SHKMx + PEP = PHEx + CO2x		1	1	1		S	1	1	1
R136	SHKMx + PEP = TYRx + CO2x		1	1	1		S	1	1	1
R137	OGAmit = GLUx		1	1	1		S	1	1	1
R138	OAAcyt + MTHFx = METx		0.825003	0.998399	1		SF	0.825003	0.998399	1
R139	OAAmit + MTHFx = METx		0.174997	0.00160106	0		SF	0.174997	0.00160106	0
##	error
#	0.0123187
#	0.00716478
#	0.00984704
#	0.015315
#	0.00963621
#	0.005
#	0.0135378
#	0.0163639
#	0.00729767
#	0.0103354
#	0.0147112
#	0.00844386
#	0.0230637
#	0.0136639
#	0.0170574
#	0.0188328
#	0.0468001
#	0.0271801
#	0.0153794
#	0.0228407
#	0.0172241
#	0.00813795
#	0.00796393
#	0.00618675
#	0.0200688
#	0.0194899
#	0.0114767
#	0.00636111
#	0.0284939
#	0.0168962
#	0.0112121
#	0.0112121
#	0.0127335
#	0.00962575
#	0.00542973
#	0.0632791
#	0.058178
#	0.0552204
#	0.0168706
#	0.034711
#	0.005
#	0.0192239
#	0.0127193
#	0.0271818
#	0.0212063
#	0.0320651
#	0.005
#	0.005
#	0.005
#	0.00912373
#	0.00751391
#	0.017579
#	0.0181644
#	0.005
#	0.005
#	0.0306952
#	0.0161987
#	0.0447187
#	0.0468904
#	0.00994361
#	0.0482972
#	0.00992892
#	0.0341635
#	0.0394688
#	0.0232654
#	0.0391541
#	0.005
#	0.005
#	0.01238
#	0.0052625
#	0.0760851
#	0.0419586
#	0.020899
#	0.00657113
#	0.0571499
#	0.0394895
#	0.035431
#	0.0205658
#	0.0213211
#	0.0116289
#	0.00984969
#	0.0316591
#	0.0306365
#	0.033969
#	0.0445986
#	0.0098235
#	0.005
#	0.00747704
#	0.0327881
#	0.0284948
#	0.0494088
#	0.0281629
#	0.0317828
#	0.0279279
#	0.0269705
#	0.0485512
#	0.0388155
#	0.0296166
#	0.010426
#	0.0493781
#	0.0210258
#	0.0183094
#	0.0341485
#	0.005
#	0.00578215
#	0.005
#	0.005
#	0.00514722
#	0.0120369
#	0.00755179
#	0.0340677
#	0.0516182
#	0.00580345
#	0.005
#	0.005
#	0.005
#	0.0054923
#	0.00592674
#	0.0127215
#	0.00754965
#	0.0365572
#	0.0211549
#	0.0132543
#	0.0120451
#	0.00581537
#	0.0122924
#	0.0123309
#	0.00821477
#	0.0150638
#	0.009557
#	0.00807235
#	0.0109891
#	0.00984427
#	0.00618123
#	0.00867487
#	0.014083
#	0.0165169
#	0.005
#	0.0264107
#	0.0144694
#	0.0122773
#	0.00608157
#	0.005
#	0.0054719
#	0.00823718
#	0.0145182
#	0.0228328
#	0.005
#	0.005
#	0.00931281
#	0.00714086
#	0.2
#	0.2

## Sheet: Tabelle1
GLC_1_13C = GLC_EX	abcdef = abcdef		F
GLC_U13C = GLC_EX	abcdef = abcdef		F
GLC_EX = GLC	abcdef = abcdef		F
GLC + ATP = G6P	abcdef + X = abcdef		F
G6P = F6P	abcdef = abcdef		FR
F6P + ATP = F16BP	abcdef + X = abcdef		FR
F16BP = DHAP + G3P	abcdef = abc + def		FR
DHAP = G3P	abc = cba		FR
G3P = 3PG + ATP + NADH	abc = abc + X + X		FR
3PG = PEP	abc = abc		FR
PEP = PYRcyt + ATP	abc = abc + X		FR
G6P = 6PG + NADPH	abcdef = abcdef + X		F
6PG = P5P + CO2 + NADPH	abcdef = bcdef + a + X		F
P5P + P5P = S7P + G3P	abcde + fghij = fgabcde + hij		FR
S7P + G3P = E4P + F6P	abcdefg + hij = defg + abchij		FR
E4P + P5P = F6P + G3P	abcd + efghi = efabcd + ghi		FR
DHAP + NADH = GLYC	abc + X = abc		F
GLYC = GLYC_EX	abc = abc		F
PYRcyt = PYRmit	abc = abc		F
PYRmit = ACCOAmit + CO2 + NADH	abc = bc + a + X		F
ACCOAmit + OAAmit = CITmit	ab + cdef = fedbac		F
CITmit = ICTmit	abcdef = abcdef		F
ICTmit = ICTcyt	abcdef = abcdef		F
ICTmit = OGAmit + CO2 + NADH	abcdef = abcde + f + X		F
ICTmit = OGAmit + CO2 + NADPH	abcdef = abcde + f + X		F
OGAmit = 0.5 SUCmit + 0.5 SUCmit + CO2 + ATP + NADH	abcde = 0.5 bcde + 0.5 edcb + a + X + X		F
SUCmit = 0.5 FUMmit + 0.5 FUMmit + UQH2	abcd = 0.5 abcd + 0.5 dcba + X		FR
FUMmit = MALmit	abcd = abcd		FR
MALmit = OAAmit + NADH	abcd = abcd + X		FR
PYRcyt + CO2 + ATP = OAAcyt	abc + d + X = abcd		F
OAAcyt + ATP = PEP + CO2	abcd + X = abc + d		F
MALmit = PYRmit + CO2 + NADH	abcd = abc + d + X		F
MALmit = PYRmit + CO2 + NADPH	abcd = abc + d + X		F
PYRcyt = AA + CO2	abc = bc + a		F
AA + NADH = ETOH	ab + X = ab		FR
AA = AC + NADH	ab = ab + X		F
AA = AC + NADPH	ab = ab + X		F
AC + ATP = ACCOAcyt	ab + X = ab		F
ETOH = ETOH_EX	ab = ab		F
AC = AC_EX	ab = ab		F
OAAmit = OAAcyt	abcd = abcd		FR
ACCOAcyt + OAAcyt = ICTcyt	ab + cdef = fedbac		F
ACCOAcyt = ACCOAmit	ab = ab		FR
ICTcyt = GLYOXYcyt + 0.5 SUCcyt + 0.5 SUCcyt	abcdef = ab + 0.5 cdef + 0.5 fedc		F
SUCcyt + H = SUCmit	abcd + X = abcd		F
ACCOAcyt + GLYOXYcyt = MALcyt	ab + cd = cdba		F
MALcyt = OAAcyt + NADH	abcd = abcd + X		F
MALcyt = MALmit	abcd = abcd		F
CO2 = CO2_EX	a = a		F
CO2_unlabeled + CO2 = CO2 + CO2_out	a + b = a + b		F
MTHFx + MTHFM = MTHF_out + MTHFx	a + b = a + b		F
MTHFx + MTHFU = MTHF_out + MTHFx	a + b = a + b		F
OAAcyt = THR	abcd = abcd		F
OAAmit = THR	abcd = abcd		F
3PG = SER + NADH	abc = abc + X		F
GLYOXYcyt = GLY	ab = ab		F
SER = GLY + MTHFx	abc = ab + c		FR
MTHFx + CO2 = GLY	a + b = ab		FR
THR = GLY + AA	abcd = ab + cd		FR
PYRcyt = PYRb	abc = abc		F
PYRmit = PYRb	abc = abc		F
ACCOAcyt = ACCOAb	ab = ab		F
ACCOAmit = ACCOAb	ab = ab		F
OAAcyt = OAAb	abcd = abcd		F
OAAmit = OAAb	abcd = abcd		F
OGAmit = OGAb	abcde = abcde		F
O2_EX = O2			B
NADH = UQH2			B
UQH2 = 2 CYTRED + 1.5 H			B
4 CYTRED + O2 = 2 H			B
2 H = ATP			B
ATP = ATP_M			B
ATP = ATP_B			B
NADPH = NADPH_B			B
OAAb = OAA_B			B
SER = SER_B			B
THR = THR_B			B
GLY = GLY_B			B
OGAb = OGA_B			B
PEP = PEP_B			B
P5P = P5P_B			B
E4P = E4P_B			B
G3P = G3P_B			B
G6P = G6P_B			B
ACCOAb = ACCOA_B			B
PYRb = PYR_B			B
Z = CO2			B
Y = NADH			B
MTHFx = MTHF_B			B
GLC = GLC_B			B
CO2 = CO2_EX	a = a		S
THR = THRx	abcd = abcd		S
SER = SERx	abc = abc		S
GLY = GLYx	ab = ab		S
PYRmit = ALAx	abc = abc		SF
PYRcyt = ALAx	abc = abc		SF
OAAcyt = ASPx	abcd = abcd		SF
OAAmit = ASPx	abcd = abcd		SF
PYRmit + PYRmit = VALx + CO2x	abc + def = abefc + d		SF
PYRcyt + PYRcyt = VALx + CO2x	abc + def = abefc + d		SF
PYRcyt + OAAcyt = ILEo + CO2x	abc + defg = debfgc + a		SF
PYRmit + OAAmit = ILEo + CO2x	abc + defg = debfgc + a		SF
PYRcyt + THR = ILEt + CO2x	abc + defg = debfgc + a		SF
PYRmit + THR = ILEt + CO2x	abc + defg = debfgc + a		SF
ILEo = ILEx	abcdef = abcdef		SF
ILEt = ILEx	abcdef = abcdef		SF
PYRcyt + PYRcyt = ISVb + CO2x	abc + def = abefc + d		SF
PYRmit + PYRmit = ISVb + CO2x	abc + def = abefc + d		SF
ISVb + ACCOAmit = LEUx + CO2x	abcde + gh = ghbcde + a		SF
ISVb + ACCOAcyt = LEUx + CO2x	abcde + gh = ghbcde + a		SF
OGAmit = PROx	abcde = abcde		S
P5P + MTHFx = HISx	abcde + f = edcbaf		S
OGAmit + ACCOAcyt = LYSx + CO2x	abcde + fg = fgbcde + a		SF
OGAmit + ACCOAmit = LYSx + CO2x	abcde + fg = fgbcde + a		SF
E4P + PEP = SHKMx	abcd + efg = efgabcd		S
SHKMx + PEP = PHEx + CO2x	abcdefg + hij = hijbcdefg + a		S
SHKMx + PEP = TYRx + CO2x	abcdefg + hij = hijbcdefg + a		S
OGAmit = GLUx	abcde = abcde		S
OAAcyt + MTHFx = METx	abcd + e = abcde		SF
OAAmit + MTHFx = METx	abcd + e = abcde		SF
