# Supplementary material for: A comprehensive evaluation of constraining amino acid biosynthesis in compartmented models for metabolic flux analysis
Source: Metab Eng Commun. 2017 Jul 11;5:34–44. doi: 10.1016/j.meteno.2017.07.001 (PMC5699530; doi:10.1016/j.meteno.2017.07.001)
Supplement: Supplementary file 6 — Supplementary material [file mmc6.xlsx]

## Sheet: README
*****
Models need to be saved as single sheets in .txt format for conversion with the OpenFLUX Java Tool
*****
The included preSolverScript was used for each S. cerevisiae flux estimation.
The preSolverScript needs to be saved as .m MATLAB file in the same folder as the converted model.
*****

## Sheet: Sf model S.cerevisiae
rxnID	rxnEq	rxnCTrans	rates	rxnType	basis
R1	GLC_1_13C = GLC_EX	abcdef = abcdef		F				3PG	3-phosphoglycerate
R2	GLC_U13C = GLC_EX	abcdef = abcdef		F				6PG	6-phosphogluconate
R3	GLC_EX = GLC	abcdef = abcdef		F	X			AA	acetaldehyde
R4	GLC + ATP = G6P	abcdef + X = abcdef		F				AC	acetate
R5	G6P = F6P	abcdef = abcdef		FR				ACCOAb	lumped acetyl-CoA
R6	F6P = G6P	abcdef = abcdef		R	X			ACCOAcyt	cytosolic acetyl-CoA
R7	F6P + ATP = F16BP	abcdef + X = abcdef		FR				ACCOAmit	mitochondrial acetyl-CoA
R8	F16BP = F6P + ATP	abcdef = abcdef + X		R	X			ATP	adenosine-triphosphate
R9	F16BP = DHAP + G3P	abcdef = abc + def		FR				CITmit	citrate
R10	DHAP + G3P = F16BP	abc + def = abcdef		R	X			CO2	carbon dioxide
R11	DHAP = G3P	abc = cba		FR				CYTRED	reduced cytochrome c
R12	G3P = DHAP	cba = abc		R	X			DHAP	dihydroxyacetone phosphate
R13	G3P = 3PG + ATP + NADH	abc = abc + X + X		FR				E4P	erythrose 4-phosphate
R14	3PG + ATP + NADH = G3P	abc + X + X = abc		R	X			ETOH	ethanol
R15	3PG = PEP	abc = abc		FR				F16BP	fructose 1,6-bisphosphate
R16	PEP = 3PG	abc = abc		R	X			F6P	fructofuranose 6-phosphate
R17	PEP = PYRcyt + ATP	abc = abc + X		FR				FUMmit	fumarate
R18	PYRcyt + ATP = PEP	abc + X = abc		R	X			G3P	glyceraldehyde 3-phosphate
R19	G6P = 6PG + NADPH	abcdef = abcdef + X		F				G6P	glucose 6-phosphate
R20	6PG = P5P + CO2 + NADPH	abcdef = bcdef + a + X		F				GLC	glucose
R21	P5P + P5P = S7P + G3P	abcde + fghij = fgabcde + hij		FR				GLC_EX	extracellular glucose
R22	S7P + G3P = P5P + P5P	fgabcde + hij = abcde + fghij		R	X			GLY	glycine
R23	S7P + G3P = E4P + F6P	abcdefg + hij = defg + abchij		FR				GLYC	glycerol
R24	E4P + F6P = S7P + G3P	defg + abchij = abcdefg + hij		R	X			GLYOXYcyt	glyoxylate
R25	E4P + P5P = F6P + G3P	abcd + efghi = efabcd + ghi		FR				H	proton
R26	F6P + G3P = E4P + P5P	efabcd + ghi = abcd + efghi		R	X			ICTcyt	cytosolic isocitrate
R27	DHAP + NADH = GLYC	abc + X = abc		F				ICTmit	mitchondrial isocitrate
R28	GLYC = GLYC_EX	abc = abc		F	X			MALcyt	cytosolic malate
R29	PYRcyt = PYRmit	abc = abc		F				MALmit	mitochondrial malate
R30	PYRmit = ACCOAmit + CO2 + NADH	abc = bc + a + X		F				MTHFx	methylene-tetrahydrofolate
R31	ACCOAmit + OAAmit = CITmit	ab + cdef = fedbac		F				NADH	nicotinamide adenine dinucleotide
R32	CITmit = ICTmit	abcdef = abcdef		F				NADPH	nicotinamide adenine dinucleotide phosphate
R33	ICTmit = ICTcyt	abcdef = abcdef		F				O2	oxygen
R34	ICTmit = OGAmit + CO2 + NADH	abcdef = abcde + f + X		F				OAAb	lumped oxaloacetate
R35	ICTmit = OGAmit + CO2 + NADPH	abcdef = abcde + f + X		F				OAAcyt	cytosolic oxaloacetate
R36	OGAmit = 0.5 SUCmit + 0.5 SUCmit + CO2 + ATP + NADH	abcde = 0.5 bcde + 0.5 edcb + a + X + X		F				OAAmit	mitochondrial oxaloacetate
R37	SUCmit = 0.5 FUMmit + 0.5 FUMmit + UQH2	abcd = 0.5 abcd + 0.5 dcba + X		FR				OGAmit	?-ketoglutarate
R38	FUMmit + UQH2 = 0.5 SUCmit + 0.5 SUCmit	abcd + X = 0.5 abcd + 0.5 dcba		R	X			P5P	ribulose 5-phosphate
R39	FUMmit = MALmit	abcd = abcd		FR				PEP	phosphoenolpyruvate
R40	MALmit = 0.5 FUMmit + 0.5 FUMmit	abcd = 0.5 abcd + 0.5 dcba		R	X			PYRb	lumped pyruvate
R41	MALmit = OAAmit + NADH	abcd = abcd + X		FR				PYRcyt	cytosolic pyruvate
R42	OAAmit + NADH = MALmit	abcd + X = abcd		R	X			PYRmit	mitochondrial pyruvate
R43	PYRcyt + CO2 + ATP = OAAcyt	abc + d + X = abcd		F				S7P	sedoheptulose-7-phosphate
R44	OAAcyt + ATP = PEP + CO2	abcd + X = abc + d		F				SER	serine
R45	MALmit = PYRmit + CO2 + NADH	abcd = abc + d + X		F				SUCcyt	cytosolic succinate
R46	MALmit = PYRmit + CO2 + NADPH	abcd = abc + d + X		F				SUCmit	mitochondrial succinate
R47	PYRcyt = AA + CO2	abc = bc + a		F				THR	threonine
R48	AA + NADH = ETOH	ab + X = ab		FR				UQH2	dihydroxyubiquinone
R49	ETOH = AA + NADH	ab = ab + X		R	X			GLC_1_13C	C1 labeled glucose
R50	AA = AC + NADH	ab = ab + X		F				GLC_U13C	U labeled glucose
R51	AA = AC + NADPH	ab = ab + X		F				MTHF_B	Biomass building MTHF
R52	AC + ATP = ACCOAcyt	ab + X = ab		F				MTHFM	unlabeled MTHF
R53	ETOH = ETOH_EX	ab = ab		F	X			MTHFU	labeled MTHF
R54	AC = AC_EX	ab = ab		F	X			MTHF_out	MTHF exchange sink
R55	OAAmit = OAAcyt	abcd = abcd		FR				CO2_EX	Produced CO2
R56	OAAcyt = OAAmit	abcd = abcd		R	X			CO2_out	CO2 exchange sink
R57	ACCOAcyt + OAAcyt = ICTcyt	ab + cdef = fedbac		F				CO2_unlabeled	unlabeled CO2
R58	ACCOAcyt = ACCOAmit	ab = ab		FR				O2_EX	Substrate O2
R59	ACCOAmit = ACCOAcyt	ab = ab		R	X			ATP_M	Maintenance ATP
R60	ICTcyt = GLYOXYcyt + 0.5 SUCcyt + 0.5 SUCcyt	abcdef = ab + 0.5 cdef + 0.5 fedc		F				ATP_B	Biomass building ATP
R61	SUCcyt + H = SUCmit	abcd + X = abcd		F				ETOH_EX	Excreted ethanol
R62	ACCOAcyt + GLYOXYcyt = MALcyt	ab + cd = cdba		F				AC_EX	Excreted acetate
R63	MALcyt = OAAcyt + NADH	abcd = abcd + X		F				GLYC_EX	Excreted glycerol
R64	MALcyt = MALmit	abcd = abcd		F				NADPH_B	Biomass building NADPH
R65	CO2 = CO2_EX	a = a		F				PYR_B	Biomass building pyruvate
R66	CO2_unlabeled + CO2 = CO2 + CO2_out	a + b = a + b		F				ACCOA_B	Biomass building acetyl-CoA
R67	MTHFx + MTHFM = MTHF_out + MTHFx	a + b = a + b		F				OAA_B	Biomass building oxaloacetate
R68	MTHFx + MTHFU = MTHF_out + MTHFx	a + b = a + b		F				SER_B	Biomass building serine
R69	OAAcyt = THR	abcd = abcd		F				THR_B	Biomass building threonine
R70	OAAmit = THR	abcd = abcd		F				GLY_B	Biomass building glycine
R71	3PG = SER + NADH	abc = abc + X		F				OGA_B	Biomass building ?-ketoglutarate
R72	GLYOXYcyt = GLY	ab = ab		F				PEP_B	Biomass building phosphoenolpyruvate
R73	SER = GLY + MTHFx	abc = ab + c		FR				P5P_B	Biomass building ribulose 5-phosphate
R74	GLY + MTHFx = SER	ab + c = abc		R	X			E4P_B	Biomass building erythrose 4-phosphate
R75	MTHFx + CO2 = GLY	a + b = ab		FR				G3P_B	Biomass building glyceraldehyde 3-phosphate
R76	GLY = MTHFx + CO2	ab = a + b		R	X			G6P_B	Biomass building glucose 6-phosphate
R77	THR = GLY + AA	abcd = ab + cd		FR				Z	CO2 source outside modeled network
R78	GLY + AA = THR	ab + cd = abcd		R	X			Y	NADH source outside modeled network
R79	PYRcyt = PYRb	abc = abc		F				ALAx	simulated alanine
R80	PYRmit = PYRb	abc = abc		F				ASPx	simulated aspartate
R81	ACCOAcyt = ACCOAb	ab = ab		F				GLUx	simulated glutamate
R82	ACCOAmit = ACCOAb	ab = ab		F				GLYx	simulated glycine
R83	OAAcyt = OAAb	abcd = abcd		F				HISx	simulated histidine
R84	OAAmit = OAAb	abcd = abcd		F				ILEx	simulated isoleucine
R85	O2_EX = O2			B	X			LEUx	simulated leucine
R86	NADH = UQH2			B				LYSx	simulated lysine
R87	UQH2 = 2 CYTRED + 1.5 H			B				METx	simulated methionine
R88	4 CYTRED + O2 = 2 H			B				PHEx	simulated phenylalanine
R89	2 H = ATP			B				PROx	simulated proline
R90	ATP = ATP_M			B				SERx	simulated serine
R91	ATP = ATP_B			B	X			THRx	simulated threonine
R92	NADPH = NADPH_B			B	X			VALx	simulated valine
R93	OAAb = OAA_B			B	X			ISVb	simulated isovalerate
R94	SER = SER_B			B	X			ILEo	simulated isoleucine originated from pyruvate and oxaloacetate
R95	THR = THR_B			B	X			ILEt	simulated isoleucine originated from pyruvate and threonine
R96	GLY = GLY_B			B	14.89			SHKMx	simulated shikimate
R97	OGAb = OGA_B			B	X			CO2x	unbalanced CO2
R98	PEP = PEP_B			B	X
R99	P5P = P5P_B			B	X
R100	E4P = E4P_B			B	X
R101	G3P = G3P_B			B	X
R102	G6P = G6P_B			B	X
R103	ACCOAb = ACCOA_B			B	X
R104	PYRb = PYR_B			B	X
R105	Z = CO2			B	X
R106	Y = NADH			B	X
R107	MTHFx = MTHF_B			B	X
R108	CO2 = CO2_EX	a = a		S
R109	THR = THRx	abcd = abcd		S
R110	SER = SERx	abc = abc		S
R111	GLY = GLYx	ab = ab		S
R112	PYRmit = ALAx	abc = abc		SF	X
R113	PYRcyt = ALAx	abc = abc		SF
R114	OAAcyt = ASPx	abcd = abcd		SF	X
R115	OAAmit = ASPx	abcd = abcd		SF
R116	PYRmit + PYRmit = VALx + CO2x	abc + def = abefc + d		SF	X
R117	PYRcyt + PYRcyt = VALx + CO2x	abc + def = abefc + d		SF
R118	PYRcyt + OAAcyt = ILEo + CO2x	abc + defg = debfgc + a		SF	X
R119	PYRmit + OAAmit = ILEo + CO2x	abc + defg = debfgc + a		SF
R120	PYRcyt + THR = ILEt + CO2x	abc + defg = debfgc + a		SF	X
R121	PYRmit + THR = ILEt + CO2x	abc + defg = debfgc + a		SF
R122	ILEo = ILEx	abcdef = abcdef		SF	X
R123	ILEt = ILEx	abcdef = abcdef		SF
R124	PYRcyt + PYRcyt = ISVb + CO2x	abc + def = abefc + d		SF	X
R125	PYRmit + PYRmit = ISVb + CO2x	abc + def = abefc + d		SF
R126	ISVb + ACCOAmit = LEUx + CO2x	abcde + gh = ghbcde + a		SF	X
R127	ISVb + ACCOAcyt = LEUx + CO2x	abcde + gh = ghbcde + a		SF
R128	OGAmit = PROx	abcde = abcde		S
R129	P5P + MTHFx = HISx	abcde + f = edcbaf		S
R130	OGAmit + ACCOAcyt = LYSx + CO2x	abcde + fg = fgbcde + a		SF	X
R131	OGAmit + ACCOAmit = LYSx + CO2x	abcde + fg = fgbcde + a		SF
R132	E4P + PEP = SHKMx	abcd + efg = efgabcd		S
R133	SHKMx + PEP = PHEx + CO2x	abcdefg + hij = hijbcdefg + a		S
R134	SHKMx + PEP = TYRx + CO2x	abcdefg + hij = hijbcdefg + a		S
R135	OGAmit = GLUx	abcde = abcde		S
R136	OAAcyt + MTHFx = METx	abcd + e = abcde		SF	X
R137	OAAmit + MTHFx = METx	abcd + e = abcde		SF
##	excludedMetabolites
#	GLC_1_13C
#	GLC_U13C
#	MTHF_B
#	MTHFM
#	MTHFU
#	MTHF_out
#	CO2_EX
#	CO2_out
#	CO2_unlabeled
#	O2_EX
#	ATP_M
#	ATP_B
#	ETOH_EX
#	AC_EX
#	GLYC_EX
#	NADPH_B
#	PYR_B
#	ACCOA_B
#	OAA_B
#	SER_B
#	THR_B
#	GLY_B
#	OGA_B
#	PEP_B
#	P5P_B
#	E4P_B
#	G3P_B
#	G6P_B
#	Z
#	Y
##	simulatedMDVs							##	MDVs from forward simulation based on best flux solution
#	ALAx#011							#	0.439549	ALA_2,3	M
#	ALAx#111							#	0.375598		M+1
#	ASPx#1100							#	0.184854		M+2
#	ASPx#0111							#	0.424884	ALA_1,2,3	M
#	ASPx#1111							#	0.374328		M+1
#	GLUx#01111							#	0.0288932		M+2
#	GLUx#11111							#	0.171895		M+3
#	GLYx#01							#	0.791229	ASP_1,2	M
#	GLYx#11							#	0.0266443		M+1
#	HISx#110000							#	0.182127		M+2
#	HISx#011111							#	0.349701	ASP_2,3,4	M
#	HISx#111111							#	0.386966		M+1
#	ILEx#011111							#	0.225315		M+2
#	ILEx#111111							#	0.038018		M+3
#	LEUx#011111							#	0.343866	ASP_1,2,3,4	M
#	LEUx#111111							#	0.384695		M+1
#	LYSx#011111							#	0.0881111		M+2
#	LYSx#111111							#	0.146994		M+3
#	METx#01111							#	0.0363329		M+4
#	METx#11111							#	0.198378	GLU_2,3,4,5	M
#	PHEx#011111111							#	0.339838		M+1
#	PHEx#111111111							#	0.299863		M+2
#	PROx#01111							#	0.132223		M+3
#	SERx#110							#	0.0296979		M+4
#	SERx#011							#	0.158362	GLU_1,2,3,4,5	M
#	SERx#111							#	0.311286		M+1
#	THRx#1111							#	0.30787		M+2
#	VALx#01111							#	0.166056		M+3
#	VALx#11111							#	0.0504149		M+4
#	CO2_EX#1							#	0.00601114		M+5
								#	0.805407	GLY_2	M
##	inputSubstrates							#	0.194593		M+1
#	GLC_1_13C							#	0.79218	GLY_1,2	M
#	GLC_U13C							#	0.0256164		M+1
#	MTHFM							#	0.182204		M+2
#	MTHFU							#	0.58378	HIS_1,2	M
#	CO2_unlabeled							#	0.229804		M+1
								#	0.186416		M+2
##	measurements							#	0.309733	HIS_2,3,4,5,6	M
#	0.431759	ALA_2,3	M					#	0.363054		M+1
#	0.382016		M+1					#	0.129737		M+2
#	0.186226		M+2					#	0.0920602		M+3
#	0.422994	ALA_1,2,3	M					#	0.0582932		M+4
#	0.374608		M+1					#	0.047123		M+5
#	0.0292333		M+2					#	0.238816	HIS_1,2,3,4,5,6	M
#	0.173166		M+3					#	0.342213		M+1
#	0.784296	ASP_1,2	M					#	0.146304		M+2
#	0.0270857		M+1					#	0.10079		M+3
#	0.188619		M+2					#	0.0676808		M+4
#	0.345987	ASP_2,3,4	M					#	0.0575486		M+5
#	0.388117		M+1					#	0.0466477		M+6
#	0.220602		M+2					#	0.153324	ILE_2,3,4,5,6	M
#	0.0452949		M+3					#	0.300618		M+1
#	0.34202	ASP_1,2,3,4	M					#	0.30912		M+2
#	0.384786		M+1					#	0.173437		M+3
#	0.0918475		M+2					#	0.0563884		M+4
#	0.145913		M+3					#	0.00711232		M+5
#	0.0354333		M+4					#	0.150766	ILE_1,2,3,4,5,6	M
#	0.20846	GLU_2,3,4,5	M					#	0.297438		M+1
#	0.330739		M+1					#	0.247022		M+2
#	0.301914		M+2					#	0.169412		M+3
#	0.127425		M+3					#	0.0874599		M+4
#	0.0314613		M+4					#	0.0411053		M+5
#	0.168138	GLU_1,2,3,4,5	M					#	0.00679708		M+6
#	0.300964		M+1					#	0.0978582	LEU_2,3,4,5,6	M
#	0.301342		M+2					#	0.264586		M+1
#	0.167685		M+3					#	0.317836		M+2
#	0.0534539		M+4					#	0.218956		M+3
#	0.00841823		M+5					#	0.0844073		M+4
#	0.807196	GLY_2	M					#	0.0163554		M+5
#	0.192804		M+1					#	0.0863387	LEU_1,2,3,4,5,6	M
#	0.79146	GLY_1,2	M					#	0.221557		M+1
#	0.026796		M+1					#	0.294939		M+2
#	0.181744		M+2					#	0.234378		M+3
#	0.571184	HIS_1,2	M					#	0.120137		M+4
#	0.241515		M+1					#	0.0367868		M+5
#	0.187301		M+2					#	0.00586334		M+6
#	0.312993	HIS_2,3,4,5,6	M					#	0.102183	LYS_2,3,4,5,6	M
#	0.348591		M+1					#	0.271243		M+1
#	0.129882		M+2					#	0.319247		M+2
#	0.104674		M+3					#	0.213513		M+3
#	0.0586091		M+4					#	0.0794135		M+4
#	0.0452515		M+5					#	0.0144008		M+5
#	0.253286	HIS_1,2,3,4,5,6	M					#	0.0880261	LYS_1,2,3,4,5,6	M
#	0.337312		M+1					#	0.226145		M+1
#	0.14643		M+2					#	0.29714		M+2
#	0.098854		M+3					#	0.23253		M+3
#	0.0697666		M+4					#	0.116309		M+4
#	0.0539286		M+5					#	0.0346103		M+5
#	0.0404226		M+6					#	0.00524007		M+6
#	0.158428	ILE_2,3,4,5,6	M					#	0.173813	MET_2,3,4,5	M
#	0.293206		M+1					#	0.368223		M+1
#	0.307418		M+2					#	0.30662		M+2
#	0.176653		M+3					#	0.132222		M+3
#	0.0578035		M+4					#	0.019122		M+4
#	0.00649205		M+5					#	0.170913	MET_2,3,4,5,6	M
#	0.162451	ILE_1,2,3,4,5,6	M					#	0.36416		M+1
#	0.296863		M+1					#	0.237284		M+2
#	0.243528		M+2					#	0.117378		M+3
#	0.167559		M+3					#	0.091992		M+4
#	0.0844882		M+4					#	0.0182743		M+5
#	0.0384417		M+5					#	0.114589	PHE_2,3,4,5,6,7,8,9	M
#	0.00666911		M+6					#	0.230379		M+1
#	0.101393	LEU_2,3,4,5,6	M					#	0.248038		M+2
#	0.251493		M+1					#	0.163577		M+3
#	0.317084		M+2					#	0.102191		M+4
#	0.225878		M+3					#	0.0708471		M+5
#	0.0875256		M+4					#	0.0470102		M+6
#	0.0166252		M+5					#	0.0191477		M+7
#	0.106528	LEU_1,2,3,4,5,6	M					#	0.00422104		M+8
#	0.223174		M+1					#	0.112722	PHE_1,2,3,4,5,6,7,8,9	M
#	0.293124		M+2					#	0.227958		M+1
#	0.228453		M+3					#	0.201344		M+2
#	0.1143		M+4					#	0.157922		M+3
#	0.0304602		M+5					#	0.122359		M+4
#	0.00396154		M+6					#	0.0924352		M+5
#	0.111228	LYS_2,3,4,5,6	M					#	0.0461382		M+6
#	0.258236		M+1					#	0.0244182		M+7
#	0.312229		M+2					#	0.010658		M+8
#	0.21691		M+3					#	0.00404645		M+9
#	0.085468		M+4					#	0.198378	PRO_2,3,4,5	M
#	0.0159288		M+5					#	0.339838		M+1
#	0.109194	LYS_1,2,3,4,5,6	M					#	0.299863		M+2
#	0.222599		M+1					#	0.132223		M+3
#	0.288529		M+2					#	0.0296979		M+4
#	0.226282		M+3					#	0.792397	SER_1,2	M
#	0.116799		M+4					#	0.0253541		M+1
#	0.0314122		M+5					#	0.182248		M+2
#	0.00518417		M+6					#	0.430043	SER_2,3	M
#	0.182849	MET_2,3,4,5	M					#	0.40097		M+1
#	0.368634		M+1					#	0.168987		M+2
#	0.290087		M+2					#	0.423188	SER_1,2,3	M
#	0.132482		M+3					#	0.381072		M+1
#	0.0259478		M+4					#	0.0340866		M+2
#	0.209138	MET_2,3,4,5,6	M					#	0.161654		M+3
#	0.358621		M+1					#	0.343895	THR_1,2,3,4	M
#	0.216691		M+2					#	0.38397		M+1
#	0.103381		M+3					#	0.0895236		M+2
#	0.0870591		M+4					#	0.146298		M+3
#	0.0251099		M+5					#	0.0363132		M+4
#	0.12577	PHE_2,3,4,5,6,7,8,9	M					#	0.193184	VAL_2,3,4,5	M
#	0.230759		M+1					#	0.330155		M+1
#	0.244984		M+2					#	0.303547		M+2
#	0.163589		M+3					#	0.138831		M+3
#	0.101716		M+4					#	0.0342831		M+4
#	0.0690113		M+5					#	0.186737	VAL_1,2,3,4,5	M
#	0.0444205		M+6					#	0.324072		M+1
#	0.0168956		M+7					#	0.232053		M+2
#	0.00285517		M+8					#	0.155616		M+3
#	0.12749	PHE_1,2,3,4,5,6,7,8,9	M					#	0.0694729		M+4
#	0.228804		M+1					#	0.0320492		M+5
#	0.200009		M+2					#	0.798274	CO2_EX_1	M
#	0.156696		M+3					#	0.201726		M+1
#	0.121266		M+4					#	0.430891	PYRcyt_1,2,3	M
#	0.0887309		M+5					#	0.373063		M+1
#	0.0429984		M+6					#	0.0159109		M+2
#	0.0213069		M+7					#	0.180135		M+3
#	0.00936458		M+8					#	0.43803	PYRcyt_2,3	M
#	0.00333564		M+9					#	0.374062		M+1
#	0.204426	PRO_2,3,4,5	M					#	0.187908		M+2
#	0.329197		M+1					#	0.804587	PYRcyt_1	M
#	0.301193		M+2					#	0.195413		M+1
#	0.134328		M+3					#	0.805021	PYRcyt_2	M
#	0.0308558		M+4					#	0.194979		M+1
#	0.787569	SER_1,2	M					#	0.445102	PYRcyt_3	M
#	0.025613		M+1					#	0.554898		M+1
#	0.186818		M+2					#	0.372273	PYRmit_1,2,3	M
#	0.429539	SER_2,3	M					#	0.385408		M+1
#	0.405823		M+1					#	0.1426		M+2
#	0.164639		M+2					#	0.0997188		M+3
#	0.42424	SER_1,2,3	M					#	0.452848	PYRmit_2,3	M
#	0.38403		M+1					#	0.389045		M+1
#	0.0290697		M+2					#	0.158107		M+2
#	0.16266		M+3					#	0.735495	PYRmit_1	M
#	0.343553	THR_1,2,3,4	M					#	0.264505		M+1
#	0.385722		M+1					#	0.667667	PYRmit_2	M
#	0.0898771		M+2					#	0.332333		M+1
#	0.145472		M+3					#	0.627074	PYRmit_3	M
#	0.0353753		M+4					#	0.372926		M+1
#	0.192343	VAL_2,3,4,5	M					#	0.343866	OAAcyt_1,2,3,4	M
#	0.325788		M+1					#	0.384695		M+1
#	0.304951		M+2					#	0.088111		M+2
#	0.141903		M+3					#	0.146994		M+3
#	0.0350155		M+4					#	0.0363329		M+4
#	0.19227	VAL_1,2,3,4,5	M					#	0.349701	OAAcyt_2,3,4	M
#	0.320171		M+1					#	0.386966		M+1
#	0.234773		M+2					#	0.225315		M+2
#	0.155048		M+3					#	0.038018		M+3
#	0.0683238		M+4					#	0.804418	OAAcyt_1	M
#	0.0294137		M+5					#	0.195582		M+1
#	0.66	CO2_EX_1	M					#	0.804685	OAAcyt_2	M
#	0.34		M+1					#	0.195315		M+1
								#	0.445547	OAAcyt_3	M
##	error							#	0.554453		M+1
#	0.0123187	ALA_2,3	M					#	0.798118	OAAcyt_4	M
#	0.005717		M+1					#	0.201882		M+1
#	0.00984704		M+2					#	0.343865	OAAmit_1,2,3,4	M
#	0.015315	ALA_1,2,3	M					#	0.384695		M+1
#	0.00565729		M+1					#	0.088113		M+2
#	0.005		M+2					#	0.146994		M+3
#	0.0135378		M+3					#	0.0363329		M+4
#	0.0163639	ASP_1,2	M					#	0.349701	OAAmit_2,3,4	M
#	0.00729767		M+1					#	0.386966		M+1
#	0.0103354		M+2					#	0.225313		M+2
#	0.0147112	ASP_2,3,4	M					#	0.0380194		M+3
#	0.0064193		M+1					#	0.804416	OAAmit_1	M
#	0.0230637		M+2					#	0.195584		M+1
#	0.0136639		M+3					#	0.80468	OAAmit_2	M
#	0.0170574	ASP_1,2,3,4	M					#	0.19532		M+1
#	0.0290226		M+1					#	0.445553	OAAmit_3	M
#	0.0197334		M+2					#	0.554447		M+1
#	0.0258176		M+3					#	0.798116	OAAmit_4	M
#	0.0153794		M+4					#	0.201884		M+1
#	0.0133571	GLU_2,3,4,5	M					#	0.440207	ACCOAcyt_1,2	M
#	0.0172241		M+1					#	0.376263		M+1
#	0.00798126		M+2					#	0.18353		M+2
#	0.0076029		M+3					#	0.784843	ACCOAcyt_1	M
#	0.00618675		M+4					#	0.215157		M+1
#	0.0200688	GLU_1,2,3,4,5	M					#	0.471834	ACCOAcyt_2	M
#	0.0194899		M+1					#	0.528166		M+1
#	0.0078979		M+2					#	0.452848	ACCOAmit_1,2	M
#	0.00636111		M+3					#	0.389045		M+1
#	0.0284939		M+4					#	0.158107		M+2
#	0.0168962		M+5					#	0.667667	ACCOAmit_1	M
#	0.0112121	GLY_2	M					#	0.332333		M+1
#	0.0112121		M+1					#	0.627074	ACCOAmit_2	M
#	0.0127335	GLY_1,2	M					#	0.372926		M+1
#	0.00962575		M+1
#	0.00542973		M+2
#	0.0632791	HIS_1,2	M
#	0.0376365		M+1
#	0.0552204		M+2
#	0.0127936	HIS_2,3,4,5,6	M
#	0.034711		M+1
#	0.005		M+2
#	0.0192239		M+3
#	0.0101929		M+4
#	0.00718057		M+5
#	0.0241777	HIS_1,2,3,4,5,6	M
#	0.0320651		M+1
#	0.005		M+2
#	0.005		M+3
#	0.00677342		M+4
#	0.00912373		M+5
#	0.00751391		M+6
#	0.017579	ILE_2,3,4,5,6	M
#	0.0181644		M+1
#	0.005		M+2
#	0.005		M+3
#	0.0306952		M+4
#	0.0161987		M+5
#	0.0447187	ILE_1,2,3,4,5,6	M
#	0.0468904		M+1
#	0.005		M+2
#	0.00578464		M+3
#	0.0222604		M+4
#	0.0341635		M+5
#	0.0394688		M+6
#	0.0232654	LEU_2,3,4,5,6	M
#	0.0391541		M+1
#	0.005		M+2
#	0.05		M+3
#	0.01238		M+4
#	0.0052625		M+5
#	0.0760851	LEU_1,2,3,4,5,6	M
#	0.0419586		M+1
#	0.005		M+2
#	0.00773693		M+3
#	0.0571499		M+4
#	0.0394895		M+5
#	0.035431		M+6
#	0.0156224	LYS_2,3,4,5,6	M
#	0.0213211		M+1
#	0.00548922		M+2
#	0.00879708		M+3
#	0.0316591		M+4
#	0.0306365		M+5
#	0.033969	LYS_1,2,3,4,5,6	M
#	0.0445986		M+1
#	0.005		M+2
#	0.0113307		M+3
#	0.00747704		M+4
#	0.0327881		M+5
#	0.0284948		M+6
#	0.0275699	MET_2,3,4,5	M
#	0.0281629		M+1
#	0.0276902		M+2
#	0.0279279		M+3
#	0.0187554		M+4
#	0.0485512	MET_2,3,4,5,6	M
#	0.0388155		M+1
#	0.0296166		M+2
#	0.0171101		M+3
#	0.0316252		M+4
#	0.0154262		M+5
#	0.0183094	PHE_2,3,4,5,6,7,8,9	M
#	0.0341485		M+1
#	0.005		M+2
#	0.00727047		M+3
#	0.005		M+4
#	0.005		M+5
#	0.00514722		M+6
#	0.0120369		M+7
#	0.00755179		M+8
#	0.0340677	PHE_1,2,3,4,5,6,7,8,9	M
#	0.0516182		M+1
#	0.00580345		M+2
#	0.00547138		M+3
#	0.005		M+4
#	0.005		M+5
#	0.005		M+6
#	0.00592674		M+7
#	0.0127215		M+8
#	0.00754965		M+9
#	0.0141595	PRO_2,3,4,5	M
#	0.0211549		M+1
#	0.00993721		M+2
#	0.0119945		M+3
#	0.00581537		M+4
#	0.0130685	SER_1,2	M
#	0.0123309		M+1
#	0.00821477		M+2
#	0.0150638	SER_2,3	M
#	0.00808022		M+1
#	0.00807235		M+2
#	0.0129346	SER_1,2,3	M
#	0.0109933		M+1
#	0.00618123		M+2
#	0.00867487		M+3
#	0.014083	THR_1,2,3,4	M
#	0.0165169		M+1
#	0.005		M+2
#	0.0264107		M+3
#	0.0144694		M+4
#	0.0122773	VAL_2,3,4,5	M
#	0.00608157		M+1
#	0.005		M+2
#	0.0054719		M+3
#	0.00823718		M+4
#	0.0145182	VAL_1,2,3,4,5	M
#	0.0228328		M+1
#	0.005		M+2
#	0.005		M+3
#	0.00931281		M+4
#	0.00714086		M+5
#	0.2	CO2_EX_1	M
#	0.2		M+1

## Sheet: Sd model S. cerevisiae
rxnID	rxnEq	rxnCTrans	rates	rxnType	basis
R1	GLC_1_13C = GLC_EX	abcdef = abcdef		F				3PG	3-phosphoglycerate
R2	GLC_U13C = GLC_EX	abcdef = abcdef		F				6PG	6-phosphogluconate
R3	GLC_EX = GLC	abcdef = abcdef		F	X			AA	acetaldehyde
R4	GLC + ATP = G6P	abcdef + X = abcdef		F				AC	acetate
R5	G6P = F6P	abcdef = abcdef		FR				ACCOAb	lumped acetyl-CoA
R6	F6P = G6P	abcdef = abcdef		R	X			ACCOAcyt	cytosolic acetyl-CoA
R7	F6P + ATP = F16BP	abcdef + X = abcdef		FR				ACCOAmit	mitochondrial acetyl-CoA
R8	F16BP = F6P + ATP	abcdef = abcdef + X		R	X			ATP	adenosine-triphosphate
R9	F16BP = DHAP + G3P	abcdef = abc + def		FR				CITmit	citrate
R10	DHAP + G3P = F16BP	abc + def = abcdef		R	X			CO2	carbon dioxide
R11	DHAP = G3P	abc = cba		FR				CYTRED	reduced cytochrome c
R12	G3P = DHAP	cba = abc		R	X			DHAP	dihydroxyacetone phosphate
R13	G3P = 3PG + ATP + NADH	abc = abc + X + X		FR				E4P	erythrose 4-phosphate
R14	3PG + ATP + NADH = G3P	abc + X + X = abc		R	X			ETOH	ethanol
R15	3PG = PEP	abc = abc		FR				F16BP	fructose 1,6-bisphosphate
R16	PEP = 3PG	abc = abc		R	X			F6P	fructofuranose 6-phosphate
R17	PEP = PYRcyt + ATP	abc = abc + X		FR				FUMmit	fumarate
R18	PYRcyt + ATP = PEP	abc + X = abc		R	X			G3P	glyceraldehyde 3-phosphate
R19	G6P = 6PG + NADPH	abcdef = abcdef + X		F				G6P	glucose 6-phosphate
R20	6PG = P5P + CO2 + NADPH	abcdef = bcdef + a + X		F				GLC	glucose
R21	P5P + P5P = S7P + G3P	abcde + fghij = fgabcde + hij		FR				GLC_EX	extracellular glucose
R22	S7P + G3P = P5P + P5P	fgabcde + hij = abcde + fghij		R	X			GLY	glycine
R23	S7P + G3P = E4P + F6P	abcdefg + hij = defg + abchij		FR				GLYC	glycerol
R24	E4P + F6P = S7P + G3P	defg + abchij = abcdefg + hij		R	X			GLYOXYcyt	glyoxylate
R25	E4P + P5P = F6P + G3P	abcd + efghi = efabcd + ghi		FR				H	proton
R26	F6P + G3P = E4P + P5P	efabcd + ghi = abcd + efghi		R	X			ICTcyt	cytosolic isocitrate
R27	DHAP + NADH = GLYC	abc + X = abc		F				ICTmit	mitchondrial isocitrate
R28	GLYC = GLYC_EX	abc = abc		F	X			MALcyt	cytosolic malate
R29	PYRcyt = PYRmit	abc = abc		F				MALmit	mitochondrial malate
R30	PYRmit = ACCOAmit + CO2 + NADH	abc = bc + a + X		F				MTHFx	methylene-tetrahydrofolate
R31	ACCOAmit + OAAmit = CITmit	ab + cdef = fedbac		F				NADH	nicotinamide adenine dinucleotide
R32	CITmit = ICTmit	abcdef = abcdef		F				NADPH	nicotinamide adenine dinucleotide phosphate
R33	ICTmit = ICTcyt	abcdef = abcdef		F				O2	oxygen
R34	ICTmit = OGAmit + CO2 + NADH	abcdef = abcde + f + X		F				OAAb	lumped oxaloacetate
R35	ICTmit = OGAmit + CO2 + NADPH	abcdef = abcde + f + X		F				OAAcyt	cytosolic oxaloacetate
R36	OGAmit = 0.5 SUCmit + 0.5 SUCmit + CO2 + ATP + NADH	abcde = 0.5 bcde + 0.5 edcb + a + X + X		F				OAAmit	mitochondrial oxaloacetate
R37	SUCmit = 0.5 FUMmit + 0.5 FUMmit + UQH2	abcd = 0.5 abcd + 0.5 dcba + X		FR				OGAmit	?-ketoglutarate
R38	FUMmit + UQH2 = 0.5 SUCmit + 0.5 SUCmit	abcd + X = 0.5 abcd + 0.5 dcba		R	X			P5P	ribulose 5-phosphate
R39	FUMmit = MALmit	abcd = abcd		FR				PEP	phosphoenolpyruvate
R40	MALmit = 0.5 FUMmit + 0.5 FUMmit	abcd = 0.5 abcd + 0.5 dcba		R	X			PYRb	lumped pyruvate
R41	MALmit = OAAmit + NADH	abcd = abcd + X		FR				PYRcyt	cytosolic pyruvate
R42	OAAmit + NADH = MALmit	abcd + X = abcd		R	X			PYRmit	mitochondrial pyruvate
R43	PYRcyt + CO2 + ATP = OAAcyt	abc + d + X = abcd		F				S7P	sedoheptulose-7-phosphate
R44	OAAcyt + ATP = PEP + CO2	abcd + X = abc + d		F				SER	serine
R45	MALmit = PYRmit + CO2 + NADH	abcd = abc + d + X		F				SUCcyt	cytosolic succinate
R46	MALmit = PYRmit + CO2 + NADPH	abcd = abc + d + X		F				SUCmit	mitochondrial succinate
R47	PYRcyt = AA + CO2	abc = bc + a		F				THR	threonine
R48	AA + NADH = ETOH	ab + X = ab		FR				UQH2	dihydroxyubiquinone
R49	ETOH = AA + NADH	ab = ab + X		R	X			GLC_1_13C	C1 labeled glucose
R50	AA = AC + NADH	ab = ab + X		F				GLC_U13C	U labeled glucose
R51	AA = AC + NADPH	ab = ab + X		F				MTHF_B	Biomass building MTHF
R52	AC + ATP = ACCOAcyt	ab + X = ab		F				MTHFM	unlabeled MTHF
R53	ETOH = ETOH_EX	ab = ab		F	X			MTHFU	labeled MTHF
R54	AC = AC_EX	ab = ab		F	X			MTHF_out	MTHF exchange sink
R55	OAAmit = OAAcyt	abcd = abcd		FR				CO2_EX	Produced CO2
R56	OAAcyt = OAAmit	abcd = abcd		R	X			CO2_out	CO2 exchange sink
R57	ACCOAcyt + OAAcyt = ICTcyt	ab + cdef = fedbac		F				CO2_unlabeled	unlabeled CO2
R58	ACCOAcyt = ACCOAmit	ab = ab		FR				O2_EX	Substrate O2
R59	ACCOAmit = ACCOAcyt	ab = ab		R	X			ATP_M	Maintenance ATP
R60	ICTcyt = GLYOXYcyt + 0.5 SUCcyt + 0.5 SUCcyt	abcdef = ab + 0.5 cdef + 0.5 fedc		F				ATP_B	Biomass building ATP
R61	SUCcyt + H = SUCmit	abcd + X = abcd		F				ETOH_EX	Excreted ethanol
R62	ACCOAcyt + GLYOXYcyt = MALcyt	ab + cd = cdba		F				AC_EX	Excreted acetate
R63	MALcyt = OAAcyt + NADH	abcd = abcd + X		F				GLYC_EX	Excreted glycerol
R64	MALcyt = MALmit	abcd = abcd		F				NADPH_B	Biomass building NADPH
R65	CO2 = CO2_EX	a = a		F				PYR_B	Biomass building pyruvate
R66	CO2_unlabeled + CO2 = CO2 + CO2_out	a + b = a + b		F				ACCOA_B	Biomass building acetyl-CoA
R67	MTHFx + MTHFM = MTHF_out + MTHFx	a + b = a + b		F				OAA_B	Biomass building oxaloacetate
R68	MTHFx + MTHFU = MTHF_out + MTHFx	a + b = a + b		F				SER_B	Biomass building serine
R69	OAAcyt = THR	abcd = abcd		F				THR_B	Biomass building threonine
R70	OAAmit = THR	abcd = abcd		F				GLY_B	Biomass building glycine
R71	3PG = SER + NADH	abc = abc + X		F				OGA_B	Biomass building ?-ketoglutarate
R72	GLYOXYcyt = GLY	ab = ab		F				PEP_B	Biomass building phosphoenolpyruvate
R73	SER = GLY + MTHFx	abc = ab + c		FR				P5P_B	Biomass building ribulose 5-phosphate
R74	GLY + MTHFx = SER	ab + c = abc		R	X			E4P_B	Biomass building erythrose 4-phosphate
R75	MTHFx + CO2 = GLY	a + b = ab		FR				G3P_B	Biomass building glyceraldehyde 3-phosphate
R76	GLY = MTHFx + CO2	ab = a + b		R	X			G6P_B	Biomass building glucose 6-phosphate
R77	THR = GLY + AA	abcd = ab + cd		FR				Z	CO2 source outside modeled network
R78	GLY + AA = THR	ab + cd = abcd		R	X			Y	NADH source outside modeled network
R79	PYRcyt = PYRb	abc = abc		F				ALAx	simulated alanine
R80	PYRmit = PYRb	abc = abc		F				ASPx	simulated aspartate
R81	ACCOAcyt = ACCOAb	ab = ab		F				GLUx	simulated glutamate
R82	ACCOAmit = ACCOAb	ab = ab		F				GLYx	simulated glycine
R83	OAAcyt = OAAb	abcd = abcd		F				HISx	simulated histidine
R84	OAAmit = OAAb	abcd = abcd		F				ILEx	simulated isoleucine
R85	O2_EX = O2			B	X			LEUx	simulated leucine
R86	NADH = UQH2			B				LYSx	simulated lysine
R87	UQH2 = 2 CYTRED + 1.5 H			B				METx	simulated methionine
R88	4 CYTRED + O2 = 2 H			B				PHEx	simulated phenylalanine
R89	2 H = ATP			B				PROx	simulated proline
R90	ATP = ATP_M			B				SERx	simulated serine
R91	ATP = ATP_B			B	X			THRx	simulated threonine
R92	NADPH = NADPH_B			B	X			VALx	simulated valine
R93	OAAb = OAA_B			B	X			ISVb	simulated isovalerate
R94	SER = SER_B			B	X			ILEo	simulated isoleucine originated from pyruvate and oxaloacetate
R95	THR = THR_B			B	X			ILEt	simulated isoleucine originated from pyruvate and threonine
R96	GLY = GLY_B			B	14.89			SHKMx	simulated shikimate
R97	OGAb = OGA_B			B	X			CO2x	unbalanced CO2
R98	PEP = PEP_B			B	X
R99	P5P = P5P_B			B	X
R100	E4P = E4P_B			B	X
R101	G3P = G3P_B			B	X
R102	G6P = G6P_B			B	X
R103	ACCOAb = ACCOA_B			B	X
R104	PYRb = PYR_B			B	X
R105	Z = CO2			B	X
R106	Y = NADH			B	X
R107	MTHFx = MTHF_B			B	X
R108	CO2 = CO2_EX	a = a		S
R109	THR = THRx	abcd = abcd		S
R110	SER = SERx	abc = abc		S
R111	GLY = GLYx	ab = ab		S
R112	PYRmit = ALAx	abc = abc		SF	1
R113	PYRcyt = ALAx	abc = abc		SF	0
R114	OAAcyt = ASPx	abcd = abcd		SF	X
R115	OAAmit = ASPx	abcd = abcd		SF
R116	PYRmit + PYRmit = VALx + CO2x	abc + def = abefc + d		SF	1
R117	PYRcyt + PYRcyt = VALx + CO2x	abc + def = abefc + d		SF	0
R118	PYRcyt + OAAcyt = ILEo + CO2x	abc + defg = debfgc + a		SF	0
R119	PYRmit + OAAmit = ILEo + CO2x	abc + defg = debfgc + a		SF	1
R120	PYRcyt + THR = ILEt + CO2x	abc + defg = debfgc + a		SF	0
R121	PYRmit + THR = ILEt + CO2x	abc + defg = debfgc + a		SF	1
R122	ILEo = ILEx	abcdef = abcdef		SF	X
R123	ILEt = ILEx	abcdef = abcdef		SF
R124	PYRcyt + PYRcyt = ISVb + CO2x	abc + def = abefc + d		SF	0
R125	PYRmit + PYRmit = ISVb + CO2x	abc + def = abefc + d		SF	1
R126	ISVb + ACCOAmit = LEUx + CO2x	abcde + gh = ghbcde + a		SF	1
R127	ISVb + ACCOAcyt = LEUx + CO2x	abcde + gh = ghbcde + a		SF	0
R128	OGAmit = PROx	abcde = abcde		S
R129	P5P + MTHFx = HISx	abcde + f = edcbaf		S
R130	OGAmit + ACCOAcyt = LYSx + CO2x	abcde + fg = fgbcde + a		SF	1
R131	OGAmit + ACCOAmit = LYSx + CO2x	abcde + fg = fgbcde + a		SF	0
R132	E4P + PEP = SHKMx	abcd + efg = efgabcd		S
R133	SHKMx + PEP = PHEx + CO2x	abcdefg + hij = hijbcdefg + a		S
R134	SHKMx + PEP = TYRx + CO2x	abcdefg + hij = hijbcdefg + a		S
R135	OGAmit = GLUx	abcde = abcde		S
R136	OAAcyt + MTHFx = METx	abcd + e = abcde		SF	X
R137	OAAmit + MTHFx = METx	abcd + e = abcde		SF
##	excludedMetabolites
#	GLC_1_13C
#	GLC_U13C
#	MTHF_B
#	MTHFM
#	MTHFU
#	MTHF_out
#	CO2_EX
#	CO2_out
#	CO2_unlabeled
#	O2_EX
#	ATP_M
#	ATP_B
#	ETOH_EX
#	AC_EX
#	GLYC_EX
#	NADPH_B
#	PYR_B
#	ACCOA_B
#	OAA_B
#	SER_B
#	THR_B
#	GLY_B
#	OGA_B
#	PEP_B
#	P5P_B
#	E4P_B
#	G3P_B
#	G6P_B
#	Z
#	Y
##	simulatedMDVs							##	MDVs from forward simulation based on best flux solution
#	ALAx#011							#	0.439549	ALA_2,3	M
#	ALAx#111							#	0.375598		M+1
#	ASPx#1100							#	0.184854		M+2
#	ASPx#0111							#	0.424884	ALA_1,2,3	M
#	ASPx#1111							#	0.374328		M+1
#	GLUx#01111							#	0.0288932		M+2
#	GLUx#11111							#	0.171895		M+3
#	GLYx#01							#	0.791229	ASP_1,2	M
#	GLYx#11							#	0.0266443		M+1
#	HISx#110000							#	0.182127		M+2
#	HISx#011111							#	0.349701	ASP_2,3,4	M
#	HISx#111111							#	0.386966		M+1
#	ILEx#011111							#	0.225315		M+2
#	ILEx#111111							#	0.038018		M+3
#	LEUx#011111							#	0.343866	ASP_1,2,3,4	M
#	LEUx#111111							#	0.384695		M+1
#	LYSx#011111							#	0.0881111		M+2
#	LYSx#111111							#	0.146994		M+3
#	METx#01111							#	0.0363329		M+4
#	METx#11111							#	0.198378	GLU_2,3,4,5	M
#	PHEx#011111111							#	0.339838		M+1
#	PHEx#111111111							#	0.299863		M+2
#	PROx#01111							#	0.132223		M+3
#	SERx#110							#	0.0296979		M+4
#	SERx#011							#	0.158362	GLU_1,2,3,4,5	M
#	SERx#111							#	0.311286		M+1
#	THRx#1111							#	0.30787		M+2
#	VALx#01111							#	0.166056		M+3
#	VALx#11111							#	0.0504149		M+4
#	CO2_EX#1							#	0.00601114		M+5
								#	0.805407	GLY_2	M
##	inputSubstrates							#	0.194593		M+1
#	GLC_1_13C							#	0.79218	GLY_1,2	M
#	GLC_U13C							#	0.0256164		M+1
#	MTHFM							#	0.182204		M+2
#	MTHFU							#	0.58378	HIS_1,2	M
#	CO2_unlabeled							#	0.229804		M+1
								#	0.186416		M+2
##	measurements							#	0.309733	HIS_2,3,4,5,6	M
#	0.431759	ALA_2,3	M					#	0.363054		M+1
#	0.382016		M+1					#	0.129737		M+2
#	0.186226		M+2					#	0.0920602		M+3
#	0.422994	ALA_1,2,3	M					#	0.0582932		M+4
#	0.374608		M+1					#	0.047123		M+5
#	0.0292333		M+2					#	0.238816	HIS_1,2,3,4,5,6	M
#	0.173166		M+3					#	0.342213		M+1
#	0.784296	ASP_1,2	M					#	0.146304		M+2
#	0.0270857		M+1					#	0.10079		M+3
#	0.188619		M+2					#	0.0676808		M+4
#	0.345987	ASP_2,3,4	M					#	0.0575486		M+5
#	0.388117		M+1					#	0.0466477		M+6
#	0.220602		M+2					#	0.153324	ILE_2,3,4,5,6	M
#	0.0452949		M+3					#	0.300618		M+1
#	0.34202	ASP_1,2,3,4	M					#	0.30912		M+2
#	0.384786		M+1					#	0.173437		M+3
#	0.0918475		M+2					#	0.0563884		M+4
#	0.145913		M+3					#	0.00711232		M+5
#	0.0354333		M+4					#	0.150766	ILE_1,2,3,4,5,6	M
#	0.20846	GLU_2,3,4,5	M					#	0.297438		M+1
#	0.330739		M+1					#	0.247022		M+2
#	0.301914		M+2					#	0.169412		M+3
#	0.127425		M+3					#	0.0874599		M+4
#	0.0314613		M+4					#	0.0411053		M+5
#	0.168138	GLU_1,2,3,4,5	M					#	0.00679708		M+6
#	0.300964		M+1					#	0.0978582	LEU_2,3,4,5,6	M
#	0.301342		M+2					#	0.264586		M+1
#	0.167685		M+3					#	0.317836		M+2
#	0.0534539		M+4					#	0.218956		M+3
#	0.00841823		M+5					#	0.0844073		M+4
#	0.807196	GLY_2	M					#	0.0163554		M+5
#	0.192804		M+1					#	0.0863387	LEU_1,2,3,4,5,6	M
#	0.79146	GLY_1,2	M					#	0.221557		M+1
#	0.026796		M+1					#	0.294939		M+2
#	0.181744		M+2					#	0.234378		M+3
#	0.571184	HIS_1,2	M					#	0.120137		M+4
#	0.241515		M+1					#	0.0367868		M+5
#	0.187301		M+2					#	0.00586334		M+6
#	0.312993	HIS_2,3,4,5,6	M					#	0.102183	LYS_2,3,4,5,6	M
#	0.348591		M+1					#	0.271243		M+1
#	0.129882		M+2					#	0.319247		M+2
#	0.104674		M+3					#	0.213513		M+3
#	0.0586091		M+4					#	0.0794135		M+4
#	0.0452515		M+5					#	0.0144008		M+5
#	0.253286	HIS_1,2,3,4,5,6	M					#	0.0880261	LYS_1,2,3,4,5,6	M
#	0.337312		M+1					#	0.226145		M+1
#	0.14643		M+2					#	0.29714		M+2
#	0.098854		M+3					#	0.23253		M+3
#	0.0697666		M+4					#	0.116309		M+4
#	0.0539286		M+5					#	0.0346103		M+5
#	0.0404226		M+6					#	0.00524007		M+6
#	0.158428	ILE_2,3,4,5,6	M					#	0.173813	MET_2,3,4,5	M
#	0.293206		M+1					#	0.368223		M+1
#	0.307418		M+2					#	0.30662		M+2
#	0.176653		M+3					#	0.132222		M+3
#	0.0578035		M+4					#	0.019122		M+4
#	0.00649205		M+5					#	0.170913	MET_2,3,4,5,6	M
#	0.162451	ILE_1,2,3,4,5,6	M					#	0.36416		M+1
#	0.296863		M+1					#	0.237284		M+2
#	0.243528		M+2					#	0.117378		M+3
#	0.167559		M+3					#	0.091992		M+4
#	0.0844882		M+4					#	0.0182743		M+5
#	0.0384417		M+5					#	0.114589	PHE_2,3,4,5,6,7,8,9	M
#	0.00666911		M+6					#	0.230379		M+1
#	0.101393	LEU_2,3,4,5,6	M					#	0.248038		M+2
#	0.251493		M+1					#	0.163577		M+3
#	0.317084		M+2					#	0.102191		M+4
#	0.225878		M+3					#	0.0708471		M+5
#	0.0875256		M+4					#	0.0470102		M+6
#	0.0166252		M+5					#	0.0191477		M+7
#	0.106528	LEU_1,2,3,4,5,6	M					#	0.00422104		M+8
#	0.223174		M+1					#	0.112722	PHE_1,2,3,4,5,6,7,8,9	M
#	0.293124		M+2					#	0.227958		M+1
#	0.228453		M+3					#	0.201344		M+2
#	0.1143		M+4					#	0.157922		M+3
#	0.0304602		M+5					#	0.122359		M+4
#	0.00396154		M+6					#	0.0924352		M+5
#	0.111228	LYS_2,3,4,5,6	M					#	0.0461382		M+6
#	0.258236		M+1					#	0.0244182		M+7
#	0.312229		M+2					#	0.010658		M+8
#	0.21691		M+3					#	0.00404645		M+9
#	0.085468		M+4					#	0.198378	PRO_2,3,4,5	M
#	0.0159288		M+5					#	0.339838		M+1
#	0.109194	LYS_1,2,3,4,5,6	M					#	0.299863		M+2
#	0.222599		M+1					#	0.132223		M+3
#	0.288529		M+2					#	0.0296979		M+4
#	0.226282		M+3					#	0.792397	SER_1,2	M
#	0.116799		M+4					#	0.0253541		M+1
#	0.0314122		M+5					#	0.182248		M+2
#	0.00518417		M+6					#	0.430043	SER_2,3	M
#	0.182849	MET_2,3,4,5	M					#	0.40097		M+1
#	0.368634		M+1					#	0.168987		M+2
#	0.290087		M+2					#	0.423188	SER_1,2,3	M
#	0.132482		M+3					#	0.381072		M+1
#	0.0259478		M+4					#	0.0340866		M+2
#	0.209138	MET_2,3,4,5,6	M					#	0.161654		M+3
#	0.358621		M+1					#	0.343895	THR_1,2,3,4	M
#	0.216691		M+2					#	0.38397		M+1
#	0.103381		M+3					#	0.0895236		M+2
#	0.0870591		M+4					#	0.146298		M+3
#	0.0251099		M+5					#	0.0363132		M+4
#	0.12577	PHE_2,3,4,5,6,7,8,9	M					#	0.193184	VAL_2,3,4,5	M
#	0.230759		M+1					#	0.330155		M+1
#	0.244984		M+2					#	0.303547		M+2
#	0.163589		M+3					#	0.138831		M+3
#	0.101716		M+4					#	0.0342831		M+4
#	0.0690113		M+5					#	0.186737	VAL_1,2,3,4,5	M
#	0.0444205		M+6					#	0.324072		M+1
#	0.0168956		M+7					#	0.232053		M+2
#	0.00285517		M+8					#	0.155616		M+3
#	0.12749	PHE_1,2,3,4,5,6,7,8,9	M					#	0.0694729		M+4
#	0.228804		M+1					#	0.0320492		M+5
#	0.200009		M+2					#	0.798274	CO2_EX_1	M
#	0.156696		M+3					#	0.201726		M+1
#	0.121266		M+4					#	0.430891	PYRcyt_1,2,3	M
#	0.0887309		M+5					#	0.373063		M+1
#	0.0429984		M+6					#	0.0159109		M+2
#	0.0213069		M+7					#	0.180135		M+3
#	0.00936458		M+8					#	0.43803	PYRcyt_2,3	M
#	0.00333564		M+9					#	0.374062		M+1
#	0.204426	PRO_2,3,4,5	M					#	0.187908		M+2
#	0.329197		M+1					#	0.804587	PYRcyt_1	M
#	0.301193		M+2					#	0.195413		M+1
#	0.134328		M+3					#	0.805021	PYRcyt_2	M
#	0.0308558		M+4					#	0.194979		M+1
#	0.787569	SER_1,2	M					#	0.445102	PYRcyt_3	M
#	0.025613		M+1					#	0.554898		M+1
#	0.186818		M+2					#	0.372273	PYRmit_1,2,3	M
#	0.429539	SER_2,3	M					#	0.385408		M+1
#	0.405823		M+1					#	0.1426		M+2
#	0.164639		M+2					#	0.0997188		M+3
#	0.42424	SER_1,2,3	M					#	0.452848	PYRmit_2,3	M
#	0.38403		M+1					#	0.389045		M+1
#	0.0290697		M+2					#	0.158107		M+2
#	0.16266		M+3					#	0.735495	PYRmit_1	M
#	0.343553	THR_1,2,3,4	M					#	0.264505		M+1
#	0.385722		M+1					#	0.667667	PYRmit_2	M
#	0.0898771		M+2					#	0.332333		M+1
#	0.145472		M+3					#	0.627074	PYRmit_3	M
#	0.0353753		M+4					#	0.372926		M+1
#	0.192343	VAL_2,3,4,5	M					#	0.343866	OAAcyt_1,2,3,4	M
#	0.325788		M+1					#	0.384695		M+1
#	0.304951		M+2					#	0.088111		M+2
#	0.141903		M+3					#	0.146994		M+3
#	0.0350155		M+4					#	0.0363329		M+4
#	0.19227	VAL_1,2,3,4,5	M					#	0.349701	OAAcyt_2,3,4	M
#	0.320171		M+1					#	0.386966		M+1
#	0.234773		M+2					#	0.225315		M+2
#	0.155048		M+3					#	0.038018		M+3
#	0.0683238		M+4					#	0.804418	OAAcyt_1	M
#	0.0294137		M+5					#	0.195582		M+1
#	0.66	CO2_EX_1	M					#	0.804685	OAAcyt_2	M
#	0.34		M+1					#	0.195315		M+1
								#	0.445547	OAAcyt_3	M
##	error							#	0.554453		M+1
#	0.0123187	ALA_2,3	M					#	0.798118	OAAcyt_4	M
#	0.005717		M+1					#	0.201882		M+1
#	0.00984704		M+2					#	0.343865	OAAmit_1,2,3,4	M
#	0.015315	ALA_1,2,3	M					#	0.384695		M+1
#	0.00565729		M+1					#	0.088113		M+2
#	0.005		M+2					#	0.146994		M+3
#	0.0135378		M+3					#	0.0363329		M+4
#	0.0163639	ASP_1,2	M					#	0.349701	OAAmit_2,3,4	M
#	0.00729767		M+1					#	0.386966		M+1
#	0.0103354		M+2					#	0.225313		M+2
#	0.0147112	ASP_2,3,4	M					#	0.0380194		M+3
#	0.0064193		M+1					#	0.804416	OAAmit_1	M
#	0.0230637		M+2					#	0.195584		M+1
#	0.0136639		M+3					#	0.80468	OAAmit_2	M
#	0.0170574	ASP_1,2,3,4	M					#	0.19532		M+1
#	0.0290226		M+1					#	0.445553	OAAmit_3	M
#	0.0197334		M+2					#	0.554447		M+1
#	0.0258176		M+3					#	0.798116	OAAmit_4	M
#	0.0153794		M+4					#	0.201884		M+1
#	0.0133571	GLU_2,3,4,5	M					#	0.440207	ACCOAcyt_1,2	M
#	0.0172241		M+1					#	0.376263		M+1
#	0.00798126		M+2					#	0.18353		M+2
#	0.0076029		M+3					#	0.784843	ACCOAcyt_1	M
#	0.00618675		M+4					#	0.215157		M+1
#	0.0200688	GLU_1,2,3,4,5	M					#	0.471834	ACCOAcyt_2	M
#	0.0194899		M+1					#	0.528166		M+1
#	0.0078979		M+2					#	0.452848	ACCOAmit_1,2	M
#	0.00636111		M+3					#	0.389045		M+1
#	0.0284939		M+4					#	0.158107		M+2
#	0.0168962		M+5					#	0.667667	ACCOAmit_1	M
#	0.0112121	GLY_2	M					#	0.332333		M+1
#	0.0112121		M+1					#	0.627074	ACCOAmit_2	M
#	0.0127335	GLY_1,2	M					#	0.372926		M+1
#	0.00962575		M+1
#	0.00542973		M+2
#	0.0632791	HIS_1,2	M
#	0.0376365		M+1
#	0.0552204		M+2
#	0.0127936	HIS_2,3,4,5,6	M
#	0.034711		M+1
#	0.005		M+2
#	0.0192239		M+3
#	0.0101929		M+4
#	0.00718057		M+5
#	0.0241777	HIS_1,2,3,4,5,6	M
#	0.0320651		M+1
#	0.005		M+2
#	0.005		M+3
#	0.00677342		M+4
#	0.00912373		M+5
#	0.00751391		M+6
#	0.017579	ILE_2,3,4,5,6	M
#	0.0181644		M+1
#	0.005		M+2
#	0.005		M+3
#	0.0306952		M+4
#	0.0161987		M+5
#	0.0447187	ILE_1,2,3,4,5,6	M
#	0.0468904		M+1
#	0.005		M+2
#	0.00578464		M+3
#	0.0222604		M+4
#	0.0341635		M+5
#	0.0394688		M+6
#	0.0232654	LEU_2,3,4,5,6	M
#	0.0391541		M+1
#	0.005		M+2
#	0.05		M+3
#	0.01238		M+4
#	0.0052625		M+5
#	0.0760851	LEU_1,2,3,4,5,6	M
#	0.0419586		M+1
#	0.005		M+2
#	0.00773693		M+3
#	0.0571499		M+4
#	0.0394895		M+5
#	0.035431		M+6
#	0.0156224	LYS_2,3,4,5,6	M
#	0.0213211		M+1
#	0.00548922		M+2
#	0.00879708		M+3
#	0.0316591		M+4
#	0.0306365		M+5
#	0.033969	LYS_1,2,3,4,5,6	M
#	0.0445986		M+1
#	0.005		M+2
#	0.0113307		M+3
#	0.00747704		M+4
#	0.0327881		M+5
#	0.0284948		M+6
#	0.0275699	MET_2,3,4,5	M
#	0.0281629		M+1
#	0.0276902		M+2
#	0.0279279		M+3
#	0.0187554		M+4
#	0.0485512	MET_2,3,4,5,6	M
#	0.0388155		M+1
#	0.0296166		M+2
#	0.0171101		M+3
#	0.0316252		M+4
#	0.0154262		M+5
#	0.0183094	PHE_2,3,4,5,6,7,8,9	M
#	0.0341485		M+1
#	0.005		M+2
#	0.00727047		M+3
#	0.005		M+4
#	0.005		M+5
#	0.00514722		M+6
#	0.0120369		M+7
#	0.00755179		M+8
#	0.0340677	PHE_1,2,3,4,5,6,7,8,9	M
#	0.0516182		M+1
#	0.00580345		M+2
#	0.00547138		M+3
#	0.005		M+4
#	0.005		M+5
#	0.005		M+6
#	0.00592674		M+7
#	0.0127215		M+8
#	0.00754965		M+9
#	0.0141595	PRO_2,3,4,5	M
#	0.0211549		M+1
#	0.00993721		M+2
#	0.0119945		M+3
#	0.00581537		M+4
#	0.0130685	SER_1,2	M
#	0.0123309		M+1
#	0.00821477		M+2
#	0.0150638	SER_2,3	M
#	0.00808022		M+1
#	0.00807235		M+2
#	0.0129346	SER_1,2,3	M
#	0.0109933		M+1
#	0.00618123		M+2
#	0.00867487		M+3
#	0.014083	THR_1,2,3,4	M
#	0.0165169		M+1
#	0.005		M+2
#	0.0264107		M+3
#	0.0144694		M+4
#	0.0122773	VAL_2,3,4,5	M
#	0.00608157		M+1
#	0.005		M+2
#	0.0054719		M+3
#	0.00823718		M+4
#	0.0145182	VAL_1,2,3,4,5	M
#	0.0228328		M+1
#	0.005		M+2
#	0.005		M+3
#	0.00931281		M+4
#	0.00714086		M+5
#	0.2	CO2_EX_1	M
#	0.2		M+1

## Sheet: Sdmin model S. cerevisiae
rxnID	rxnEq	rxnCTrans	rates	rxnType	basis
R1	GLC_1_13C = GLC_EX	abcdef = abcdef		F				3PG	3-phosphoglycerate
R2	GLC_U13C = GLC_EX	abcdef = abcdef		F				6PG	6-phosphogluconate
R3	GLC_EX = GLC	abcdef = abcdef		F	X			AA	acetaldehyde
R4	GLC + ATP = G6P	abcdef + X = abcdef		F				AC	acetate
R5	G6P = F6P	abcdef = abcdef		FR				ACCOAb	lumped acetyl-CoA
R6	F6P = G6P	abcdef = abcdef		R	X			ACCOAcyt	cytosolic acetyl-CoA
R7	F6P + ATP = F16BP	abcdef + X = abcdef		FR				ACCOAmit	mitochondrial acetyl-CoA
R8	F16BP = F6P + ATP	abcdef = abcdef + X		R	X			ATP	adenosine-triphosphate
R9	F16BP = DHAP + G3P	abcdef = abc + def		FR				CITmit	citrate
R10	DHAP + G3P = F16BP	abc + def = abcdef		R	X			CO2	carbon dioxide
R11	DHAP = G3P	abc = cba		FR				CYTRED	reduced cytochrome c
R12	G3P = DHAP	cba = abc		R	X			DHAP	dihydroxyacetone phosphate
R13	G3P = 3PG + ATP + NADH	abc = abc + X + X		FR				E4P	erythrose 4-phosphate
R14	3PG + ATP + NADH = G3P	abc + X + X = abc		R	X			ETOH	ethanol
R15	3PG = PEP	abc = abc		FR				F16BP	fructose 1,6-bisphosphate
R16	PEP = 3PG	abc = abc		R	X			F6P	fructofuranose 6-phosphate
R17	PEP = PYRcyt + ATP	abc = abc + X		FR				FUMmit	fumarate
R18	PYRcyt + ATP = PEP	abc + X = abc		R	X			G3P	glyceraldehyde 3-phosphate
R19	G6P = 6PG + NADPH	abcdef = abcdef + X		F				G6P	glucose 6-phosphate
R20	6PG = P5P + CO2 + NADPH	abcdef = bcdef + a + X		F				GLC	glucose
R21	P5P + P5P = S7P + G3P	abcde + fghij = fgabcde + hij		FR				GLC_EX	extracellular glucose
R22	S7P + G3P = P5P + P5P	fgabcde + hij = abcde + fghij		R	X			GLY	glycine
R23	S7P + G3P = E4P + F6P	abcdefg + hij = defg + abchij		FR				GLYC	glycerol
R24	E4P + F6P = S7P + G3P	defg + abchij = abcdefg + hij		R	X			GLYOXYcyt	glyoxylate
R25	E4P + P5P = F6P + G3P	abcd + efghi = efabcd + ghi		FR				H	proton
R26	F6P + G3P = E4P + P5P	efabcd + ghi = abcd + efghi		R	X			ICTcyt	cytosolic isocitrate
R27	DHAP + NADH = GLYC	abc + X = abc		F				ICTmit	mitchondrial isocitrate
R28	GLYC = GLYC_EX	abc = abc		F	X			MALcyt	cytosolic malate
R29	PYRcyt = PYRmit	abc = abc		F				MALmit	mitochondrial malate
R30	PYRmit = ACCOAmit + CO2 + NADH	abc = bc + a + X		F				MTHFx	methylene-tetrahydrofolate
R31	ACCOAmit + OAAmit = CITmit	ab + cdef = fedbac		F				NADH	nicotinamide adenine dinucleotide
R32	CITmit = ICTmit	abcdef = abcdef		F				NADPH	nicotinamide adenine dinucleotide phosphate
R33	ICTmit = ICTcyt	abcdef = abcdef		F				O2	oxygen
R34	ICTmit = OGAmit + CO2 + NADH	abcdef = abcde + f + X		F				OAAb	lumped oxaloacetate
R35	ICTmit = OGAmit + CO2 + NADPH	abcdef = abcde + f + X		F				OAAcyt	cytosolic oxaloacetate
R36	OGAmit = 0.5 SUCmit + 0.5 SUCmit + CO2 + ATP + NADH	abcde = 0.5 bcde + 0.5 edcb + a + X + X		F				OAAmit	mitochondrial oxaloacetate
R37	SUCmit = 0.5 FUMmit + 0.5 FUMmit + UQH2	abcd = 0.5 abcd + 0.5 dcba + X		FR				OGAmit	?-ketoglutarate
R38	FUMmit + UQH2 = 0.5 SUCmit + 0.5 SUCmit	abcd + X = 0.5 abcd + 0.5 dcba		R	X			P5P	ribulose 5-phosphate
R39	FUMmit = MALmit	abcd = abcd		FR				PEP	phosphoenolpyruvate
R40	MALmit = 0.5 FUMmit + 0.5 FUMmit	abcd = 0.5 abcd + 0.5 dcba		R	X			PYRb	lumped pyruvate
R41	MALmit = OAAmit + NADH	abcd = abcd + X		FR				PYRcyt	cytosolic pyruvate
R42	OAAmit + NADH = MALmit	abcd + X = abcd		R	X			PYRmit	mitochondrial pyruvate
R43	PYRcyt + CO2 + ATP = OAAcyt	abc + d + X = abcd		F				S7P	sedoheptulose-7-phosphate
R44	OAAcyt + ATP = PEP + CO2	abcd + X = abc + d		F				SER	serine
R45	MALmit = PYRmit + CO2 + NADH	abcd = abc + d + X		F				SUCcyt	cytosolic succinate
R46	MALmit = PYRmit + CO2 + NADPH	abcd = abc + d + X		F				SUCmit	mitochondrial succinate
R47	PYRcyt = AA + CO2	abc = bc + a		F				THR	threonine
R48	AA + NADH = ETOH	ab + X = ab		FR				UQH2	dihydroxyubiquinone
R49	ETOH = AA + NADH	ab = ab + X		R	X			GLC_1_13C	C1 labeled glucose
R50	AA = AC + NADH	ab = ab + X		F				GLC_U13C	U labeled glucose
R51	AA = AC + NADPH	ab = ab + X		F				MTHF_B	Biomass building MTHF
R52	AC + ATP = ACCOAcyt	ab + X = ab		F				MTHFM	unlabeled MTHF
R53	ETOH = ETOH_EX	ab = ab		F	X			MTHFU	labeled MTHF
R54	AC = AC_EX	ab = ab		F	X			MTHF_out	MTHF exchange sink
R55	OAAmit = OAAcyt	abcd = abcd		FR				CO2_EX	Produced CO2
R56	OAAcyt = OAAmit	abcd = abcd		R	X			CO2_out	CO2 exchange sink
R57	ACCOAcyt + OAAcyt = ICTcyt	ab + cdef = fedbac		F				CO2_unlabeled	unlabeled CO2
R58	ACCOAcyt = ACCOAmit	ab = ab		FR				O2_EX	Substrate O2
R59	ACCOAmit = ACCOAcyt	ab = ab		R	X			ATP_M	Maintenance ATP
R60	ICTcyt = GLYOXYcyt + 0.5 SUCcyt + 0.5 SUCcyt	abcdef = ab + 0.5 cdef + 0.5 fedc		F				ATP_B	Biomass building ATP
R61	SUCcyt + H = SUCmit	abcd + X = abcd		F				ETOH_EX	Excreted ethanol
R62	ACCOAcyt + GLYOXYcyt = MALcyt	ab + cd = cdba		F				AC_EX	Excreted acetate
R63	MALcyt = OAAcyt + NADH	abcd = abcd + X		F				GLYC_EX	Excreted glycerol
R64	MALcyt = MALmit	abcd = abcd		F				NADPH_B	Biomass building NADPH
R65	CO2 = CO2_EX	a = a		F				PYR_B	Biomass building pyruvate
R66	CO2_unlabeled + CO2 = CO2 + CO2_out	a + b = a + b		F				ACCOA_B	Biomass building acetyl-CoA
R67	MTHFx + MTHFM = MTHF_out + MTHFx	a + b = a + b		F				OAA_B	Biomass building oxaloacetate
R68	MTHFx + MTHFU = MTHF_out + MTHFx	a + b = a + b		F				SER_B	Biomass building serine
R69	OAAcyt = THR	abcd = abcd		F				THR_B	Biomass building threonine
R70	OAAmit = THR	abcd = abcd		F				GLY_B	Biomass building glycine
R71	3PG = SER + NADH	abc = abc + X		F				OGA_B	Biomass building ?-ketoglutarate
R72	GLYOXYcyt = GLY	ab = ab		F				PEP_B	Biomass building phosphoenolpyruvate
R73	SER = GLY + MTHFx	abc = ab + c		FR				P5P_B	Biomass building ribulose 5-phosphate
R74	GLY + MTHFx = SER	ab + c = abc		R	X			E4P_B	Biomass building erythrose 4-phosphate
R75	MTHFx + CO2 = GLY	a + b = ab		FR				G3P_B	Biomass building glyceraldehyde 3-phosphate
R76	GLY = MTHFx + CO2	ab = a + b		R	X			G6P_B	Biomass building glucose 6-phosphate
R77	THR = GLY + AA	abcd = ab + cd		FR				Z	CO2 source outside modeled network
R78	GLY + AA = THR	ab + cd = abcd		R	X			Y	NADH source outside modeled network
R79	PYRcyt = PYRb	abc = abc		F				ALAx	simulated alanine
R80	PYRmit = PYRb	abc = abc		F				ASPx	simulated aspartate
R81	ACCOAcyt = ACCOAb	ab = ab		F				GLUx	simulated glutamate
R82	ACCOAmit = ACCOAb	ab = ab		F				GLYx	simulated glycine
R83	OAAcyt = OAAb	abcd = abcd		F				HISx	simulated histidine
R84	OAAmit = OAAb	abcd = abcd		F				ILEx	simulated isoleucine
R85	O2_EX = O2			B	X			LEUx	simulated leucine
R86	NADH = UQH2			B				LYSx	simulated lysine
R87	UQH2 = 2 CYTRED + 1.5 H			B				METx	simulated methionine
R88	4 CYTRED + O2 = 2 H			B				PHEx	simulated phenylalanine
R89	2 H = ATP			B				PROx	simulated proline
R90	ATP = ATP_M			B				SERx	simulated serine
R91	ATP = ATP_B			B	X			THRx	simulated threonine
R92	NADPH = NADPH_B			B	X			VALx	simulated valine
R93	OAAb = OAA_B			B	X			ISVb	simulated isovalerate
R94	SER = SER_B			B	X			ILEo	simulated isoleucine originated from pyruvate and oxaloacetate
R95	THR = THR_B			B	X			ILEt	simulated isoleucine originated from pyruvate and threonine
R96	GLY = GLY_B			B	14.89			SHKMx	simulated shikimate
R97	OGAb = OGA_B			B	X			CO2x	unbalanced CO2
R98	PEP = PEP_B			B	X
R99	P5P = P5P_B			B	X
R100	E4P = E4P_B			B	X
R101	G3P = G3P_B			B	X
R102	G6P = G6P_B			B	X
R103	ACCOAb = ACCOA_B			B	X
R104	PYRb = PYR_B			B	X
R105	Z = CO2			B	X
R106	Y = NADH			B	X
R107	MTHFx = MTHF_B			B	X
R108	CO2 = CO2_EX	a = a		S
R109	THR = THRx	abcd = abcd		S
R110	SER = SERx	abc = abc		S
R111	GLY = GLYx	ab = ab		S
R112	PYRmit = ALAx	abc = abc		SF	X
R113	PYRcyt = ALAx	abc = abc		SF
R114	OAAcyt = ASPx	abcd = abcd		SF	X
R115	OAAmit = ASPx	abcd = abcd		SF
R116	PYRmit + PYRmit = VALx + CO2x	abc + def = abefc + d		SF	1
R117	PYRcyt + PYRcyt = VALx + CO2x	abc + def = abefc + d		SF	0
R118	PYRcyt + OAAcyt = ILEo + CO2x	abc + defg = debfgc + a		SF	X
R119	PYRmit + OAAmit = ILEo + CO2x	abc + defg = debfgc + a		SF
R120	PYRcyt + THR = ILEt + CO2x	abc + defg = debfgc + a		SF	X
R121	PYRmit + THR = ILEt + CO2x	abc + defg = debfgc + a		SF
R122	ILEo = ILEx	abcdef = abcdef		SF	X
R123	ILEt = ILEx	abcdef = abcdef		SF
R124	PYRcyt + PYRcyt = ISVb + CO2x	abc + def = abefc + d		SF	0
R125	PYRmit + PYRmit = ISVb + CO2x	abc + def = abefc + d		SF	1
R126	ISVb + ACCOAmit = LEUx + CO2x	abcde + gh = ghbcde + a		SF	X
R127	ISVb + ACCOAcyt = LEUx + CO2x	abcde + gh = ghbcde + a		SF
R128	OGAmit = PROx	abcde = abcde		S
R129	P5P + MTHFx = HISx	abcde + f = edcbaf		S
R130	OGAmit + ACCOAcyt = LYSx + CO2x	abcde + fg = fgbcde + a		SF	X
R131	OGAmit + ACCOAmit = LYSx + CO2x	abcde + fg = fgbcde + a		SF
R132	E4P + PEP = SHKMx	abcd + efg = efgabcd		S
R133	SHKMx + PEP = PHEx + CO2x	abcdefg + hij = hijbcdefg + a		S
R134	SHKMx + PEP = TYRx + CO2x	abcdefg + hij = hijbcdefg + a		S
R135	OGAmit = GLUx	abcde = abcde		S
R136	OAAcyt + MTHFx = METx	abcd + e = abcde		SF	X
R137	OAAmit + MTHFx = METx	abcd + e = abcde		SF
##	excludedMetabolites
#	GLC_1_13C
#	GLC_U13C
#	MTHF_B
#	MTHFM
#	MTHFU
#	MTHF_out
#	CO2_EX
#	CO2_out
#	CO2_unlabeled
#	O2_EX
#	ATP_M
#	ATP_B
#	ETOH_EX
#	AC_EX
#	GLYC_EX
#	NADPH_B
#	PYR_B
#	ACCOA_B
#	OAA_B
#	SER_B
#	THR_B
#	GLY_B
#	OGA_B
#	PEP_B
#	P5P_B
#	E4P_B
#	G3P_B
#	G6P_B
#	Z
#	Y
##	simulatedMDVs							##	MDVs from forward simulation based on best flux solution
#	ALAx#011							#	0.441544	ALA_2,3	M
#	ALAx#111							#	0.376168		M+1
#	ASPx#1100							#	0.182288		M+2
#	ASPx#0111							#	0.426108	ALA_1,2,3	M
#	ASPx#1111							#	0.370979		M+1
#	GLUx#01111							#	0.0326444		M+2
#	GLUx#11111							#	0.170269		M+3
#	GLYx#01							#	0.786921	ASP_1,2	M
#	GLYx#11							#	0.0342535		M+1
#	HISx#110000							#	0.178826		M+2
#	HISx#011111							#	0.355672	ASP_2,3,4	M
#	HISx#111111							#	0.383068		M+1
#	ILEx#011111							#	0.223485		M+2
#	ILEx#111111							#	0.0377742		M+3
#	LEUx#011111							#	0.346928	ASP_1,2,3,4	M
#	LEUx#111111							#	0.382184		M+1
#	LYSx#011111							#	0.0904283		M+2
#	LYSx#111111							#	0.144938		M+3
#	METx#01111							#	0.0355216		M+4
#	METx#11111							#	0.195874	GLU_2,3,4,5	M
#	PHEx#011111111							#	0.330989		M+1
#	PHEx#111111111							#	0.302202		M+2
#	PROx#01111							#	0.137264		M+3
#	SERx#110							#	0.0336702		M+4
#	SERx#011							#	0.156407	GLU_1,2,3,4,5	M
#	SERx#111							#	0.303388		M+1
#	THRx#1111							#	0.307901		M+2
#	VALx#01111							#	0.170689		M+3
#	VALx#11111							#	0.0547671		M+4
#	CO2_EX#1							#	0.00684717		M+5
								#	0.805491	GLY_2	M
##	inputSubstrates							#	0.194509		M+1
#	GLC_1_13C							#	0.788583	GLY_1,2	M
#	GLC_U13C							#	0.032614		M+1
#	MTHFM							#	0.178803		M+2
#	MTHFU							#	0.590732	HIS_1,2	M
#	CO2_unlabeled							#	0.223515		M+1
								#	0.185753		M+2
##	measurements							#	0.306558	HIS_2,3,4,5,6	M
#	0.431759	ALA_2,3	M					#	0.370037		M+1
#	0.382016		M+1					#	0.129442		M+2
#	0.186226		M+2					#	0.0895566		M+3
#	0.422994	ALA_1,2,3	M					#	0.0580457		M+4
#	0.374608		M+1					#	0.0463605		M+5
#	0.0292333		M+2					#	0.238358	HIS_1,2,3,4,5,6	M
#	0.173166		M+3					#	0.346754		M+1
#	0.784296	ASP_1,2	M					#	0.147635		M+2
#	0.0270857		M+1					#	0.0977263		M+3
#	0.188619		M+2					#	0.0665194		M+4
#	0.345987	ASP_2,3,4	M					#	0.0571266		M+5
#	0.388117		M+1					#	0.0458804		M+6
#	0.220602		M+2					#	0.158498	ILE_2,3,4,5,6	M
#	0.0452949		M+3					#	0.301327		M+1
#	0.34202	ASP_1,2,3,4	M					#	0.306827		M+2
#	0.384786		M+1					#	0.170588		M+3
#	0.0918475		M+2					#	0.0556915		M+4
#	0.145913		M+3					#	0.00706842		M+5
#	0.0354333		M+4					#	0.154601	ILE_1,2,3,4,5,6	M
#	0.20846	GLU_2,3,4,5	M					#	0.29772		M+1
#	0.330739		M+1					#	0.245572		M+2
#	0.301914		M+2					#	0.169314		M+3
#	0.127425		M+3					#	0.0859795		M+4
#	0.0314613		M+4					#	0.0401662		M+5
#	0.168138	GLU_1,2,3,4,5	M					#	0.00664681		M+6
#	0.300964		M+1					#	0.0905456	LEU_2,3,4,5,6	M
#	0.301342		M+2					#	0.259203		M+1
#	0.167685		M+3					#	0.319325		M+2
#	0.0534539		M+4					#	0.225321		M+3
#	0.00841823		M+5					#	0.088224		M+4
#	0.807196	GLY_2	M					#	0.0173819		M+5
#	0.192804		M+1					#	0.0852749	LEU_1,2,3,4,5,6	M
#	0.79146	GLY_1,2	M					#	0.220394		M+1
#	0.026796		M+1					#	0.294864		M+2
#	0.181744		M+2					#	0.235431		M+3
#	0.571184	HIS_1,2	M					#	0.121017		M+4
#	0.241515		M+1					#	0.0371236		M+5
#	0.187301		M+2					#	0.00589518		M+6
#	0.312993	HIS_2,3,4,5,6	M					#	0.091544	LYS_2,3,4,5,6	M
#	0.348591		M+1					#	0.259022		M+1
#	0.129882		M+2					#	0.317535		M+2
#	0.104674		M+3					#	0.225117		M+3
#	0.0586091		M+4					#	0.0888484		M+4
#	0.0452515		M+5					#	0.017934		M+5
#	0.253286	HIS_1,2,3,4,5,6	M					#	0.0862152	LYS_1,2,3,4,5,6	M
#	0.337312		M+1					#	0.219962		M+1
#	0.14643		M+2					#	0.29391		M+2
#	0.098854		M+3					#	0.234804		M+3
#	0.0697666		M+4					#	0.121462		M+4
#	0.0539286		M+5					#	0.0375641		M+5
#	0.0404226		M+6					#	0.00608244		M+6
#	0.158428	ILE_2,3,4,5,6	M					#	0.17494	MET_2,3,4,5	M
#	0.293206		M+1					#	0.369147		M+1
#	0.307418		M+2					#	0.304576		M+2
#	0.176653		M+3					#	0.132142		M+3
#	0.0578035		M+4					#	0.0191946		M+4
#	0.00649205		M+5					#	0.170639	MET_2,3,4,5,6	M
#	0.162451	ILE_1,2,3,4,5,6	M					#	0.364269		M+1
#	0.296863		M+1					#	0.238681		M+2
#	0.243528		M+2					#	0.11724		M+3
#	0.167559		M+3					#	0.0911208		M+4
#	0.0844882		M+4					#	0.01805		M+5
#	0.0384417		M+5					#	0.116287	PHE_2,3,4,5,6,7,8,9	M
#	0.00666911		M+6					#	0.229371		M+1
#	0.101393	LEU_2,3,4,5,6	M					#	0.24679		M+2
#	0.251493		M+1					#	0.164672		M+3
#	0.317084		M+2					#	0.104239		M+4
#	0.225878		M+3					#	0.0707174		M+5
#	0.0875256		M+4					#	0.0456432		M+6
#	0.0166252		M+5					#	0.0182476		M+7
#	0.106528	LEU_1,2,3,4,5,6	M					#	0.00403306		M+8
#	0.223174		M+1					#	0.11355	PHE_1,2,3,4,5,6,7,8,9	M
#	0.293124		M+2					#	0.226734		M+1
#	0.228453		M+3					#	0.201429		M+2
#	0.1143		M+4					#	0.159921		M+3
#	0.0304602		M+5					#	0.123293		M+4
#	0.00396154		M+6					#	0.0915168		M+5
#	0.111228	LYS_2,3,4,5,6	M					#	0.0456957		M+6
#	0.258236		M+1					#	0.0238861		M+7
#	0.312229		M+2					#	0.0101659		M+8
#	0.21691		M+3					#	0.00380775		M+9
#	0.085468		M+4					#	0.195874	PRO_2,3,4,5	M
#	0.0159288		M+5					#	0.330989		M+1
#	0.109194	LYS_1,2,3,4,5,6	M					#	0.302202		M+2
#	0.222599		M+1					#	0.137264		M+3
#	0.288529		M+2					#	0.0336702		M+4
#	0.226282		M+3					#	0.788583	SER_1,2	M
#	0.116799		M+4					#	0.032614		M+1
#	0.0314122		M+5					#	0.178803		M+2
#	0.00518417		M+6					#	0.434867	SER_2,3	M
#	0.182849	MET_2,3,4,5	M					#	0.397241		M+1
#	0.368634		M+1					#	0.167892		M+2
#	0.290087		M+2					#	0.424855	SER_1,2,3	M
#	0.132482		M+3					#	0.379531		M+1
#	0.0259478		M+4					#	0.0376361		M+2
#	0.209138	MET_2,3,4,5,6	M					#	0.157978		M+3
#	0.358621		M+1					#	0.346927	THR_1,2,3,4	M
#	0.216691		M+2					#	0.382183		M+1
#	0.103381		M+3					#	0.0904302		M+2
#	0.0870591		M+4					#	0.144938		M+3
#	0.0251099		M+5					#	0.0355215		M+4
#	0.12577	PHE_2,3,4,5,6,7,8,9	M					#	0.193738	VAL_2,3,4,5	M
#	0.230759		M+1					#	0.333811		M+1
#	0.244984		M+2					#	0.302816		M+2
#	0.163589		M+3					#	0.137002		M+3
#	0.101716		M+4					#	0.0326336		M+4
#	0.0690113		M+5					#	0.186207	VAL_1,2,3,4,5	M
#	0.0444205		M+6					#	0.323978		M+1
#	0.0168956		M+7					#	0.233729		M+2
#	0.00285517		M+8					#	0.155246		M+3
#	0.12749	PHE_1,2,3,4,5,6,7,8,9	M					#	0.0704731		M+4
#	0.228804		M+1					#	0.0303668		M+5
#	0.200009		M+2					#	0.798905	CO2_EX_1	M
#	0.156696		M+3					#	0.201095		M+1
#	0.121266		M+4					#	0.435158	PYRcyt_1,2,3	M
#	0.0887309		M+5					#	0.369156		M+1
#	0.0429984		M+6					#	0.0190016		M+2
#	0.0213069		M+7					#	0.176684		M+3
#	0.00936458		M+8					#	0.445647	PYRcyt_2,3	M
#	0.00333564		M+9					#	0.367214		M+1
#	0.204426	PRO_2,3,4,5	M					#	0.187139		M+2
#	0.329197		M+1					#	0.80428	PYRcyt_1	M
#	0.301193		M+2					#	0.19572		M+1
#	0.134328		M+3					#	0.805483	PYRcyt_2	M
#	0.0308558		M+4					#	0.194517		M+1
#	0.787569	SER_1,2	M					#	0.453024	PYRcyt_3	M
#	0.025613		M+1					#	0.546976		M+1
#	0.186818		M+2					#	0.423048	PYRmit_1,2,3	M
#	0.429539	SER_2,3	M					#	0.371595		M+1
#	0.405823		M+1					#	0.0372571		M+2
#	0.164639		M+2					#	0.1681		M+3
#	0.42424	SER_1,2,3	M					#	0.440156	PYRmit_2,3	M
#	0.38403		M+1					#	0.379196		M+1
#	0.0290697		M+2					#	0.180648		M+2
#	0.16266		M+3					#	0.790083	PYRmit_1	M
#	0.343553	THR_1,2,3,4	M					#	0.209917		M+1
#	0.385722		M+1					#	0.792147	PYRmit_2	M
#	0.0898771		M+2					#	0.207853		M+1
#	0.145472		M+3					#	0.467362	PYRmit_3	M
#	0.0353753		M+4					#	0.532638		M+1
#	0.192343	VAL_2,3,4,5	M					#	0.346928	OAAcyt_1,2,3,4	M
#	0.325788		M+1					#	0.382184		M+1
#	0.304951		M+2					#	0.0904283		M+2
#	0.141903		M+3					#	0.144938		M+3
#	0.0350155		M+4					#	0.0355216		M+4
#	0.19227	VAL_1,2,3,4,5	M					#	0.355672	OAAcyt_2,3,4	M
#	0.320171		M+1					#	0.383068		M+1
#	0.234773		M+2					#	0.223485		M+2
#	0.155048		M+3					#	0.0377742		M+3
#	0.0683238		M+4					#	0.80342	OAAcyt_1	M
#	0.0294137		M+5					#	0.19658		M+1
#	0.66	CO2_EX_1	M					#	0.804675	OAAcyt_2	M
#	0.34		M+1					#	0.195325		M+1
								#	0.453893	OAAcyt_3	M
##	error							#	0.546107		M+1
#	0.0123187	ALA_2,3	M					#	0.79807	OAAcyt_4	M
#	0.005717		M+1					#	0.20193		M+1
#	0.00984704		M+2					#	0.346267	OAAmit_1,2,3,4	M
#	0.015315	ALA_1,2,3	M					#	0.38196		M+1
#	0.00565729		M+1					#	0.0913542		M+2
#	0.005		M+2					#	0.144905		M+3
#	0.0135378		M+3					#	0.0355135		M+4
#	0.0163639	ASP_1,2	M					#	0.355345	OAAmit_2,3,4	M
#	0.00729767		M+1					#	0.383143		M+1
#	0.0103354		M+2					#	0.223608		M+2
#	0.0147112	ASP_2,3,4	M					#	0.0379035		M+3
#	0.0064193		M+1					#	0.802633	OAAmit_1	M
#	0.0230637		M+2					#	0.197367		M+1
#	0.0136639		M+3					#	0.803936	OAAmit_2	M
#	0.0170574	ASP_1,2,3,4	M					#	0.196064		M+1
#	0.0290226		M+1					#	0.454688	OAAmit_3	M
#	0.0197334		M+2					#	0.545312		M+1
#	0.0258176		M+3					#	0.797306	OAAmit_4	M
#	0.0153794		M+4					#	0.202694		M+1
#	0.0133571	GLU_2,3,4,5	M					#	0.440156	ACCOAcyt_1,2	M
#	0.0172241		M+1					#	0.379196		M+1
#	0.00798126		M+2					#	0.180648		M+2
#	0.0076029		M+3					#	0.792147	ACCOAcyt_1	M
#	0.00618675		M+4					#	0.207853		M+1
#	0.0200688	GLU_1,2,3,4,5	M					#	0.467362	ACCOAcyt_2	M
#	0.0194899		M+1					#	0.532638		M+1
#	0.0078979		M+2					#	0.440156	ACCOAmit_1,2	M
#	0.00636111		M+3					#	0.379196		M+1
#	0.0284939		M+4					#	0.180648		M+2
#	0.0168962		M+5					#	0.792147	ACCOAmit_1	M
#	0.0112121	GLY_2	M					#	0.207853		M+1
#	0.0112121		M+1					#	0.467362	ACCOAmit_2	M
#	0.0127335	GLY_1,2	M					#	0.532638		M+1
#	0.00962575		M+1
#	0.00542973		M+2
#	0.0632791	HIS_1,2	M
#	0.0376365		M+1
#	0.0552204		M+2
#	0.0127936	HIS_2,3,4,5,6	M
#	0.034711		M+1
#	0.005		M+2
#	0.0192239		M+3
#	0.0101929		M+4
#	0.00718057		M+5
#	0.0241777	HIS_1,2,3,4,5,6	M
#	0.0320651		M+1
#	0.005		M+2
#	0.005		M+3
#	0.00677342		M+4
#	0.00912373		M+5
#	0.00751391		M+6
#	0.017579	ILE_2,3,4,5,6	M
#	0.0181644		M+1
#	0.005		M+2
#	0.005		M+3
#	0.0306952		M+4
#	0.0161987		M+5
#	0.0447187	ILE_1,2,3,4,5,6	M
#	0.0468904		M+1
#	0.005		M+2
#	0.00578464		M+3
#	0.0222604		M+4
#	0.0341635		M+5
#	0.0394688		M+6
#	0.0232654	LEU_2,3,4,5,6	M
#	0.0391541		M+1
#	0.005		M+2
#	0.05		M+3
#	0.01238		M+4
#	0.0052625		M+5
#	0.0760851	LEU_1,2,3,4,5,6	M
#	0.0419586		M+1
#	0.005		M+2
#	0.00773693		M+3
#	0.0571499		M+4
#	0.0394895		M+5
#	0.035431		M+6
#	0.0156224	LYS_2,3,4,5,6	M
#	0.0213211		M+1
#	0.00548922		M+2
#	0.00879708		M+3
#	0.0316591		M+4
#	0.0306365		M+5
#	0.033969	LYS_1,2,3,4,5,6	M
#	0.0445986		M+1
#	0.005		M+2
#	0.0113307		M+3
#	0.00747704		M+4
#	0.0327881		M+5
#	0.0284948		M+6
#	0.0275699	MET_2,3,4,5	M
#	0.0281629		M+1
#	0.0276902		M+2
#	0.0279279		M+3
#	0.0187554		M+4
#	0.0485512	MET_2,3,4,5,6	M
#	0.0388155		M+1
#	0.0296166		M+2
#	0.0171101		M+3
#	0.0316252		M+4
#	0.0154262		M+5
#	0.0183094	PHE_2,3,4,5,6,7,8,9	M
#	0.0341485		M+1
#	0.005		M+2
#	0.00727047		M+3
#	0.005		M+4
#	0.005		M+5
#	0.00514722		M+6
#	0.0120369		M+7
#	0.00755179		M+8
#	0.0340677	PHE_1,2,3,4,5,6,7,8,9	M
#	0.0516182		M+1
#	0.00580345		M+2
#	0.00547138		M+3
#	0.005		M+4
#	0.005		M+5
#	0.005		M+6
#	0.00592674		M+7
#	0.0127215		M+8
#	0.00754965		M+9
#	0.0141595	PRO_2,3,4,5	M
#	0.0211549		M+1
#	0.00993721		M+2
#	0.0119945		M+3
#	0.00581537		M+4
#	0.0130685	SER_1,2	M
#	0.0123309		M+1
#	0.00821477		M+2
#	0.0150638	SER_2,3	M
#	0.00808022		M+1
#	0.00807235		M+2
#	0.0129346	SER_1,2,3	M
#	0.0109933		M+1
#	0.00618123		M+2
#	0.00867487		M+3
#	0.014083	THR_1,2,3,4	M
#	0.0165169		M+1
#	0.005		M+2
#	0.0264107		M+3
#	0.0144694		M+4
#	0.0122773	VAL_2,3,4,5	M
#	0.00608157		M+1
#	0.005		M+2
#	0.0054719		M+3
#	0.00823718		M+4
#	0.0145182	VAL_1,2,3,4,5	M
#	0.0228328		M+1
#	0.005		M+2
#	0.005		M+3
#	0.00931281		M+4
#	0.00714086		M+5
#	0.2	CO2_EX_1	M
#	0.2		M+1

## Sheet: preSolverScript
%global MIDtoKeep_index
%MIDtoKeep_index = [34:38, 110:119];
%x_mea = x_mea(MIDtoKeep_index);
%x_var = x_var(MIDtoKeep_index,MIDtoKeep_index);
ratesLBUB = [
3	895.201	1104.8
28	77.1241	117.467
53	1290.41	1965.41
54	62.5715	95.302
86	335.001	510.237
92	350.986	534.583
93	345.716	526.557
94	29.3387	49.7149
95	6.23269	9.49294
96	9.20101	15.5912
98	30.6274	46.6483
99	17.7827	27.0846
100	10.7829	16.4234
101	8.88461	13.5321
102	11.1651	17.0054
103	58.7328	89.4553
104	48.7284	74.2178
105	73.3415	111.706
106	55.8279	85.0309
107	6.62055	10.0837
108	0	50
];
for rxnToFind = 1:size(ratesLBUB,1)
hitBasis = find(match_rxnBasis==ratesLBUB(rxnToFind,1));
hitUnknownBasis = find(basis_unknown==hitBasis);
lb(hitUnknownBasis)=ratesLBUB(rxnToFind,2);
ub(hitUnknownBasis)=ratesLBUB(rxnToFind,3);
end
