# Supplementary material for: A comprehensive evaluation of constraining amino acid biosynthesis in compartmented models for metabolic flux analysis
Source: Metab Eng Commun. 2017 Jul 11;5:34–44. doi: 10.1016/j.meteno.2017.07.001 (PMC5699530; doi:10.1016/j.meteno.2017.07.001)
Supplement: Supplementary file 7 — Supplementary material [file mmc7.xlsx]

## Sheet: H. polymorpha Sf
fluxPar	opVal	min	max	low	flag_low	high	flag_high	d_neg	d_pos	%resolved
v(1)	727.006	0	1118.27	719.222	converged	771.319	converged	7.783	44.313	0.953
v(2)	155.326	0	1118.27	151.361	converged	163.774	converged	3.966	8.447	0.989
v(3)	882.332	881.735	1118.27	881.735	marginal	935.572	converged	0.597	53.24	0.772
v(4)	882.332	881.735	1118.27	881.735	marginal	935.572	converged	0.597	53.24	0.772
v(5)-v(6)	-5.094	-5.691	978.346	-5.691	marginal	47.682	converged	0.597	52.776	0.946
v(7)-v(8)	412.305	398.872	952.858	401.047	converged	459.439	converged	11.258	47.133	0.895
v(9)-v(10)	412.305	398.872	952.858	401.37	converged	459.484	converged	10.936	47.179	0.895
v(11)-v(12)	412.082	398.714	952.792	400.859	converged	459.237	converged	11.223	47.156	0.895
v(13)-v(14)	995.905	959.22	1837.42	967.219	converged	1090.23	converged	28.686	94.328	0.86
v(15)-v(16)	957.852	935.425	1837.42	938.42	converged	1052.76	converged	19.432	94.908	0.873
v(17)-v(18)	4120.02	888.765	9149.3	891.855	converged	5436.08	converged	3228.16	1316.06	0.45
v(19)	662.369	0	662.369	611.191	converged	662.369	insensitive	51.179	0	0.923
v(20)	662.369	0	662.369	611.191	converged	662.369	boundary	51.179	0	0.923
v(21)-v(22)	219.282	-6.718	223.575	190.625	converged	223.575	converged	28.657	4.293	0.857
v(23)-v(24)	219.282	-6.718	223.575	190.796	converged	223.575	converged	28.486	4.293	0.858
v(25)-v(26)	198.116	-36.469	198.116	163.929	converged	198.116	boundary	34.187	0	0.854
v(27)	0.224	0	0.224	0	converged	0.224	marginal	0.224	0	0
v(28)	0.224	0	0.224	0	converged	0.224	marginal	0.224	0	0
v(29)	674.228	0	1893.96	0	converged	781.825	converged	674.228	107.597	0.587
v(30)	580.48	0	2065.62	0	marginal	1114.71	converged	580.48	534.229	0.46
v(31)	454.542	72.964	1073.61	264.3	converged	545.99	converged	190.242	91.448	0.718
v(32)	454.542	72.964	1073.61	264.3	converged	545.99	converged	190.242	91.448	0.718
v(33)	9.86	0	985.843	0	marginal	462.56	converged	9.86	452.701	0.531
v(34)	444.682	0	1020.89	0	converged	557.995	converged	444.682	113.313	0.453
v(35)	0	0	1023.07	0	insensitive	145.352	converged	0	145.352	0.858
v(36)	365.598	0	935.303	0	marginal	493.128	converged	365.598	127.53	0.473
v(37)-v(38)	375.457	274.799	985.843	327.053	converged	480.706	converged	48.404	105.248	0.784
v(39)-v(40)	375.457	274.799	985.843	329.696	converged	480.78	converged	45.761	105.323	0.788
v(41)-v(42)	302.181	-1440.77	1870.61	-684.338	converged	420.142	converged	986.519	117.962	0.666
v(43)	3445.79	0	7923.38	138.601	converged	5168.68	converged	3307.19	1722.89	0.365
v(44)	3204.53	0	7550.23	0	converged	4515.63	converged	3204.53	1311.1	0.402
v(45)	80.973	0	1893.96	0	marginal	1288.39	converged	80.973	1207.42	0.32
v(46)	0	0	1324.74	0	marginal	132.539	converged	0	132.539	0.9
v(45)+v(46)	80.973	0	2311.21	0.003	choke	1288.96	converged	80.97	1207.99	0.442
v(47)	0	0	2086.22	0	insensitive	917.417	converged	0	917.417	0.56
v(48)-v(49)	0	0	0.224	0	marginal	0.224	converged	0	0.224	0
v(50)	0.074	0	1724.26	0	insensitive	917.108	converged	0.074	917.034	0.468
v(51)	0	0	1324.74	0	insensitive	142.982	converged	0	142.982	0.892
v(52)	0	0	2083.2	0	marginal	917.777	converged	0	917.777	0.559
v(53)	0	0	0.224	0	marginal	0.224	marginal	0	0.224	0
v(54)	0.074	0	0.224	0	marginal	0.224	converged	0.074	0.15	0
v(55)-v(56)	-229.254	-2572.09	1797.64	-1246.91	converged	-136.243	converged	1017.66	93.011	0.746
v(57)	0	0	985.843	0	choke	186.395	converged	0	186.395	0.811
v(58)-v(59)	-26.138	-1992.65	1236.78	-603.951	converged	614.754	converged	577.813	640.892	0.623
v(60)	9.86	0	985.843	0	converged	462.272	converged	9.86	452.413	0.531
v(61)	9.86	0	985.843	0	converged	462.272	converged	9.86	452.413	0.531
v(62)	9.852	0	935.303	0	converged	462.146	converged	9.852	452.294	0.506
v(63)	2.156	0	935.303	0	marginal	317.933	converged	2.156	315.778	0.66
v(64)	7.697	0	935.303	0	converged	459.688	converged	7.697	451.991	0.509
v(65)	2046.82	1420.37	3101.72	1877.79	converged	2412.74	converged	169.024	365.922	0.682
v(66)	638.126	0	15000	166.151	converged	1089.98	converged	471.975	451.857	0.938
v(67)	11982.7	0	15000	0	converged	15000	marginal	11982.7	3017.3	0
v(68)	3814.41	0	15000	0	marginal	8253.72	converged	3814.41	4439.32	0.45
v(69)	14.162	0	160.475	0	marginal	79.299	converged	14.162	65.137	0.506
v(70)	7.632	0	160.475	0	insensitive	63.399	converged	7.632	55.766	0.605
v(71)	38.052	0	80.238	12.718	converged	65.43	converged	25.334	27.378	0.343
v(72)	0.008	0	160.475	0	converged	3.061	converged	0.008	3.053	0.981
v(73)-v(74)	23.204	-23.883	56.355	-3.504	converged	41.389	converged	26.707	18.185	0.441
v(75)-v(76)	-0.006	-73.883	31.355	-51.46	converged	1.37	converged	51.455	1.375	0.498
v(77)-v(78)	0.074	-39.429	121.046	-10.112	converged	80.679	converged	10.186	80.605	0.434
v(79)	0	0	281.035	0	marginal	281.035	marginal	0	281.035	0
v(80)	174.722	0	281.035	0	marginal	281.035	converged	174.722	106.313	0
v(81)	16.286	0	186.721	0	converged	186.721	converged	16.286	170.435	0
v(82)	99.8	0	186.721	0	marginal	186.721	marginal	99.8	86.921	0
v(83)	0	0	125.726	0	marginal	125.726	converged	0	125.726	0
v(84)	69.26	0	125.726	0	marginal	125.726	marginal	69.26	56.466	0
v(85)	79.084	72.964	117.36	72.964	marginal	117.36	insensitive	6.121	38.276	0
v(86)	1605.35	1596.15	2567.36	1596.15	marginal	1910.95	converged	9.202	305.598	0.676
v(87)	2835.24	2530.19	4536.19	2793.18	converged	3339.7	converged	42.061	504.458	0.728
v(88)	3210.7	3192.3	5134.72	3192.3	marginal	3821.55	converged	18.404	610.85	0.676
v(89)	1605.35	1596.15	2567.36	1596.15	marginal	1910.95	converged	9.202	305.598	0.676
v(90)	4008.45	3659.32	6418.4	3892.89	converged	4751.04	converged	115.556	742.594	0.689
v(91)	529.203	0	7550.23	0	converged	3214.09	converged	529.203	2684.89	0.574
v(92)	1015.81	836.155	1344.93	836.155	marginal	1344.93	marginal	179.655	329.122	0
v(93)	1324.74	823.6	1324.74	1181.3	converged	1324.74	marginal	143.44	0	0.714
v(94)	69.26	69.26	125.726	69.26	marginal	125.726	marginal	0	56.466	0
v(95)	14.848	14.848	23.883	14.848	insensitive	23.883	marginal	0	9.035	0
v(96)	21.721	21.721	39.429	21.721	marginal	39.429	marginal	0	17.708	0
v(97)	23.28	23.28	23.28	23.28	marginal	23.28	marginal	0	0	NaN%
v(98)	79.084	72.964	117.36	72.964	marginal	117.36	insensitive	6.121	38.276	0
v(99)	42.364	42.364	68.141	42.364	marginal	68.141	marginal	0	25.777	0
v(100)	25.688	25.688	41.319	25.688	marginal	41.319	marginal	0	15.631	0
v(101)	21.166	21.166	34.045	21.166	marginal	34.045	marginal	0	12.879	0
v(102)	26.599	26.599	42.783	26.599	marginal	42.783	marginal	0	16.184	0
v(103)	225.056	139.919	225.056	171.481	converged	225.056	insensitive	53.575	0	0.371
v(104)	116.086	116.086	186.721	116.086	marginal	186.721	marginal	0	70.635	0
v(105)	174.722	174.722	281.035	174.722	insensitive	281.035	marginal	0	106.313	0
v(106)	153.969	132.999	213.925	132.999	marginal	213.925	marginal	20.97	59.956	0
v(107)	25.369	15.772	25.369	15.772	marginal	25.369	marginal	9.597	0	0
v(108)	23.209	0	50	0	marginal	50	insensitive	23.209	26.791	0

## Sheet: H. polymorpha Sd
fluxPar	opVal	min	max	low	flag_low	high	flag_high	d_neg	d_pos	%resolved
v(1)	742.145	0	1118.27	722.533	converged	798.24	converged	19.611	56.096	0.932
v(2)	157.371	0	1118.27	151.484	converged	174.593	converged	5.886	17.222	0.979
v(3)	899.515	881.735	1118.27	881.735	marginal	1058.82	converged	17.781	159.307	0.251
v(4)	899.515	881.735	1118.27	881.735	insensitive	965.128	converged	17.781	65.613	0.647
v(5)-v(6)	19.229	-5.691	978.346	-5.691	converged	76.85	converged	24.92	57.62	0.916
v(7)-v(8)	427.69	398.872	952.858	406.373	converged	569.156	converged	21.317	141.466	0.706
v(9)-v(10)	427.69	398.872	952.858	406.637	converged	486.155	converged	21.053	58.465	0.856
v(11)-v(12)	427.466	398.714	952.792	405.688	converged	584.743	converged	21.778	157.277	0.677
v(13)-v(14)	1022.2	959.22	1837.42	978.148	converged	1151.88	converged	44.056	129.675	0.802
v(15)-v(16)	984.029	935.425	1837.42	938.737	converged	1302.93	converged	45.292	318.9	0.596
v(17)-v(18)	1162.62	888.765	9149.3	891.895	converged	7009.4	converged	270.73	5846.77	0.259
v(19)	662.285	0	662.369	611.129	converged	662.369	converged	51.156	0.085	0.923
v(20)	662.285	0	662.369	611.129	converged	662.369	converged	51.156	0.085	0.923
v(21)-v(22)	214.813	-6.718	223.575	198.686	converged	223.568	converged	16.127	8.755	0.892
v(23)-v(24)	214.813	-6.718	223.575	198.904	converged	223.575	converged	15.908	8.762	0.893
v(25)-v(26)	193.647	-36.469	198.116	173.601	converged	198.116	converged	20.046	4.469	0.895
v(27)	0.224	0	0.224	0	converged	0.224	marginal	0.224	0	0
v(28)	0.224	0	0.224	0	converged	0.224	marginal	0.224	0	0
v(29)	587.071	0	1893.96	0	choke	987.626	converged	587.071	400.555	0.479
v(30)	413.731	0	2065.62	0	marginal	816.009	converged	413.731	402.278	0.605
v(31)	442.889	72.964	1073.61	381.39	converged	661.882	converged	61.499	218.993	0.72
v(32)	442.889	72.964	1073.61	381.39	converged	661.882	converged	61.499	218.993	0.72
v(33)	1.509	0	985.843	0	marginal	252.988	converged	1.509	251.479	0.743
v(34)	441.38	0	1020.89	187.053	converged	658.859	converged	254.327	217.479	0.538
v(35)	0	0	1023.07	0	marginal	89.467	converged	0	89.467	0.913
v(36)	362.709	0	935.303	115.082	converged	436.935	converged	247.627	74.226	0.656
v(37)-v(38)	366.006	274.799	985.843	309.125	converged	442.832	converged	56.881	76.826	0.812
v(39)-v(40)	366.006	274.799	985.843	310.037	converged	470.444	converged	55.968	104.439	0.774
v(41)-v(42)	367.964	-1440.77	1870.61	272.125	converged	658.992	converged	95.839	291.027	0.883
v(43)	420.7	0	7923.38	17.101	converged	4696.25	converged	403.599	4275.55	0.409
v(44)	220.96	0	7550.23	0	marginal	5351.99	converged	220.96	5131.03	0.291
v(45)	1.169	0	1893.96	0	marginal	112.241	converged	1.169	111.072	0.941
v(46)	0.169	0	1324.74	0	marginal	51.265	converged	0.169	51.096	0.961
v(45)+v(46)	1.338	0	2311.21	0	marginal	109.971	converged	1.338	108.633	0.952
v(47)	154.811	0	2086.22	0	converged	795.723	converged	154.811	640.912	0.619
v(48)-v(49)	0	0	0.224	0	marginal	0.224	converged	0	0.224	0
v(50)	154.811	0	1724.26	0	marginal	795.87	converged	154.811	641.059	0.538
v(51)	0	0	1324.74	0	choke	87.951	converged	0	87.951	0.934
v(52)	154.62	0	2083.2	0	converged	795.098	converged	154.62	640.477	0.618
v(53)	0	0	0.224	0	marginal	0.224	marginal	0	0.224	0
v(54)	0.19	0	0.224	0	converged	0.224	marginal	0.19	0.033	0
v(55)-v(56)	-181.081	-2572.09	1797.64	-339.86	converged	40.405	converged	158.78	221.485	0.913
v(57)	1.788	0	985.843	0	converged	64.228	converged	1.788	62.441	0.935
v(58)-v(59)	149.426	-1992.65	1236.78	-503.622	converged	648.939	converged	653.048	499.513	0.643
v(60)	3.297	0	985.843	0	converged	246.23	converged	3.297	242.933	0.75
v(61)	3.297	0	985.843	0	converged	246.23	converged	3.297	242.933	0.75
v(62)	3.297	0	935.303	0	marginal	253.301	converged	3.297	250.004	0.729
v(63)	0	0	935.303	0	marginal	90.302	converged	0	90.302	0.903
v(64)	3.297	0	935.303	0	marginal	253.941	converged	3.297	250.644	0.728
v(65)	1988.49	1420.37	3101.72	1839.31	converged	2303.61	converged	149.188	315.12	0.724
v(66)	833.423	0	15000	263.172	converged	1111.29	converged	570.251	277.866	0.943
v(67)	6688.05	0	15000	0	converged	15000	marginal	6688.05	8311.95	0
v(68)	1761.5	0	15000	0	marginal	9268.13	converged	1761.5	7506.62	0.382
v(69)	16.871	0	160.475	13.241	converged	93.784	converged	3.63	76.913	0.498
v(70)	4.85	0	160.475	0	converged	17.391	converged	4.85	12.541	0.892
v(71)	38.175	0	80.237	30.506	converged	61.305	converged	7.669	23.13	0.616
v(72)	0	0	160.475	0	converged	2.504	converged	0	2.504	0.984
v(73)-v(74)	23.279	-23.883	56.355	7.199	converged	38.35	converged	16.08	15.071	0.612
v(75)-v(76)	0	-73.883	31.355	-44.717	converged	0.327	converged	44.717	0.327	0.572
v(77)-v(78)	0	-39.429	121.046	-5.335	converged	65.048	converged	5.335	65.048	0.561
v(79)	0.044	0	281.035	0	marginal	281.035	converged	0.044	280.991	0
v(80)	174.678	0	281.035	0	converged	281.035	converged	174.678	106.357	0
v(81)	0.11	0	186.721	0	marginal	186.721	converged	0.11	186.611	0
v(82)	120.269	0	186.721	0	marginal	186.721	marginal	120.269	66.452	0
v(83)	0	0	125.726	0	marginal	125.726	marginal	0	125.726	0
v(84)	101.306	0	125.726	0	marginal	125.726	marginal	101.306	24.42	0
v(85)	78.671	72.964	117.36	72.964	marginal	117.36	marginal	5.707	38.689	0
v(86)	1596.15	1596.15	2567.36	1596.15	marginal	1802.76	converged	0	206.612	0.787
v(87)	2826.29	2530.19	4536.19	2803.18	converged	3171.29	converged	23.11	344.997	0.816
v(88)	3192.3	3192.3	5134.72	3192.3	marginal	4463.79	converged	0	1271.5	0.345
v(89)	1596.15	1596.15	2567.36	1596.15	marginal	1803.64	converged	0	207.497	0.786
v(90)	3988.72	3659.32	6418.4	3870.91	converged	4511.47	converged	117.81	522.746	0.768
v(91)	3414.76	0	7550.23	0	converged	4592.3	converged	3414.76	1177.54	0.392
v(92)	998.018	836.155	1344.93	836.155	marginal	1344.93	marginal	161.863	346.914	0
v(93)	1324.74	823.6	1324.74	1131.59	converged	1324.74	marginal	193.153	0	0.615
v(94)	101.306	69.26	125.726	69.26	marginal	125.726	marginal	32.046	24.42	0
v(95)	14.896	14.848	23.883	14.848	marginal	23.883	marginal	0.048	8.987	0
v(96)	21.721	21.721	39.429	21.721	marginal	39.429	marginal	0	17.708	0
v(97)	23.28	23.28	23.28	23.28	marginal	23.28	marginal	0	0	NaN%
v(98)	78.671	72.964	117.36	72.964	marginal	117.36	marginal	5.707	38.689	0
v(99)	42.364	42.364	68.141	42.364	marginal	68.141	insensitive	0	25.777	0
v(100)	39.011	25.688	41.319	25.688	marginal	41.319	marginal	13.323	2.308	0
v(101)	21.166	21.166	34.045	21.166	marginal	34.045	marginal	0	12.879	0
v(102)	26.599	26.599	42.783	26.599	marginal	42.783	marginal	0	16.184	0
v(103)	218.002	139.919	225.056	163.923	converged	225.056	marginal	54.079	7.055	0.282
v(104)	120.378	116.086	186.721	116.086	marginal	186.721	insensitive	4.292	66.343	0
v(105)	174.722	174.722	281.035	174.722	insensitive	281.035	marginal	0	106.313	0
v(106)	151.98	132.999	213.925	132.999	marginal	213.925	marginal	18.982	61.945	0
v(107)	24.371	15.772	25.369	15.772	insensitive	25.369	marginal	8.599	0.998	0
v(108)	23.279	0	50	0	converged	50	converged	23.279	26.721	0

## Sheet: H. polymorpha Sdmin
fluxPar	opVal	min	max	low	flag_low	high	flag_high	d_neg	d_pos	%resolved
v(5)-v(6)	24.126	-5.691	978.346	-5.691	marginal	82.902	converged	29.817	58.777	0.91
v(7)-v(8)	432.664	398.872	952.858	400.839	converged	487.983	converged	31.825	55.319	0.843
v(13)-v(14)	1032.22	959.22	1837.42	967.118	converged	1147.44	converged	65.097	115.223	0.795
v(15)-v(16)	1001.15	935.425	1837.42	938.57	converged	1134.54	converged	62.582	133.384	0.783
v(19)	662.37	0	662.369	588.845	converged	662.37	boundary	73.525	0	0.889
v(21)-v(22)	214.852	-6.718	223.575	189.73	converged	223.575	converged	25.121	8.724	0.853
v(29)	671.972	0	1893.96	0.656	converged	849.409	converged	671.316	177.438	0.552
v(31)	435.007	72.964	1073.61	379.258	converged	546.205	converged	55.749	111.199	0.833
v(33)	0	0	985.843	0	marginal	95.908	converged	0	95.908	0.903
v(37)-v(38)	360.31	274.799	985.843	309.193	converged	456.001	converged	51.117	95.692	0.794
v(41)-v(42)	319.405	-1440.77	1870.61	256.345	converged	428.841	converged	63.06	109.436	0.948
v(45)+v(46)	40.904	0	2311.21	0	marginal	95.759	converged	40.904	54.854	0.959
v(47)	13.034	0	2086.22	0	converged	677.741	converged	13.034	664.707	0.675
v(55)-v(56)	-217.397	-2572.09	1797.64	-305.288	converged	-117.876	converged	87.891	99.521	0.957
v(58)-v(59)	-17.617	-1992.65	1236.78	-244.77	converged	675.947	converged	227.153	693.565	0.715
v(60)	0	0	985.843	0	converged	96.773	converged	0	96.773	0.902
v(64)	0	0	935.303	0	converged	96.3	converged	0	96.3	0.897
v(65)	1969.42	1420.37	3101.72	1747.12	converged	2396.07	converged	222.298	426.654	0.614
v(72)	0	0	160.475	0	converged	4.263	converged	0	4.263	0.973
v(77)-v(78)	36.832	-39.429	121.046	-7.014	converged	82.822	converged	43.846	45.99	0.44
v(86)	1596.15	1596.15	2567.36	1596.15	marginal	1849.42	converged	0	253.268	0.739
v(87)	2831.99	2530.19	4536.19	2787.95	converged	3210.49	converged	44.035	378.498	0.789
v(92)	1037.61	836.155	1344.93	836.155	marginal	1344.93	marginal	201.45	307.327	0
v(93)	1324.74	823.6	1324.74	1208.06	converged	1324.74	marginal	116.677	0	0.767

## Sheet: H. polymorpha Sdr1
fluxPar	opVal	min	max	low	flag_low	high	flag_high	d_neg	d_pos	%resolved
v(5)-v(6)	113.956	-5.691	978.346	-5.691	converged	224.533	converged	119.647	110.576	0.766
v(7)-v(8)	526.858	398.872	952.858	406.837	converged	569.708	converged	120.021	42.85	0.706
v(9)-v(10)	526.858	398.872	952.858	408.247	converged	599.381	converged	118.611	72.523	0.655
v(11)-v(12)	526.634	398.714	952.792	400.834	converged	603.197	converged	125.8	76.562	0.635
v(13)-v(14)	1216.75	959.22	1837.42	967.053	converged	1257.65	converged	249.694	40.903	0.669
v(15)-v(16)	1158.85	935.425	1837.42	938.068	converged	1309.7	converged	220.781	150.848	0.588
v(33)	0	0	985.843	0	insensitive	74.878	converged	0	74.878	0.924
v(37)-v(38)	297.541	274.799	985.843	280.467	converged	456.019	converged	17.074	158.478	0.753
v(39)-v(40)	297.541	274.799	985.843	279.517	converged	393.553	converged	18.024	96.012	0.84
v(47)	0	0	2086.22	0	choke	762.918	converged	0	762.918	0.634
v(51)	0	0	1324.74	0	converged	207.704	converged	0	207.704	0.843
v(54)	0	0	0.224	0	marginal	0.224	marginal	0	0.224	0
v(57)	0	0	985.843	0	insensitive	47.415	converged	0	47.415	0.952
v(60)	0	0	985.843	0	insensitive	63.227	converged	0	63.228	0.936
v(61)	0	0	985.843	0	insensitive	63.227	converged	0	63.228	0.936
v(62)	0	0	935.303	0	converged	64.008	converged	0	64.008	0.932
v(63)	0	0	935.303	0	insensitive	64.036	converged	0	64.036	0.932
v(65)	1900.01	1420.37	3101.72	1639.21	converged	1900.01	choke	260.793	0	0.845
v(66)	2056.37	0	15000	0	insensitive	10107.6	converged	2056.37	8051.25	0.326
v(72)	0	0	160.475	0	choke	11.749	converged	0	11.749	0.927
v(86)	1596.15	1596.15	2567.36	1596.15	marginal	1596.15	choke	0	0	1
v(87)	2894.76	2530.19	4536.19	2792.09	converged	3519.04	converged	102.666	624.28	0.638
v(88)	3192.3	3192.3	5134.72	3192.3	marginal	3511.53	converged	0	319.23	0.836
v(89)	1596.15	1596.15	2567.36	1596.15	marginal	1596.15	choke	0	0	1
v(90)	3990.37	3659.32	6418.4	3956.19	converged	4532.12	converged	34.185	541.748	0.791
v(97)	23.28	23.28	23.28	23.28	marginal	23.28	marginal	0	0	NaN%
v(103)	158.612	139.919	225.056	139.919	insensitive	225.056	marginal	18.692	66.445	0

## Sheet: H. polymorpha Sdr2
fluxPar	opVal	min	max	low	flag_low	high	flag_high	d_neg	d_pos	%resolved
v(5)-v(6)	213.37	-5.691	978.346	213.37	choke	307.402	converged	0	94.032	0.904
v(7)-v(8)	630.201	398.872	952.858	545.764	converged	675.675	converged	84.436	45.474	0.765
v(9)-v(10)	630.201	398.872	952.858	400.734	converged	681.932	converged	229.467	51.731	0.492
v(11)-v(12)	629.977	398.714	952.792	586.636	converged	652.369	converged	43.341	22.392	0.881
v(13)-v(14)	1431.41	959.22	1837.42	1286.69	converged	1548.39	converged	144.72	116.98	0.702
v(15)-v(16)	1392.5	935.425	1837.42	1117.4	converged	1499.79	converged	275.096	107.293	0.576
v(17)-v(18)	7256.97	888.765	9149.3	891.243	converged	7690.16	converged	6365.73	433.19	0.177
v(19)	661.517	0	662.369	641.974	converged	662.369	converged	19.544	0.852	0.969
v(20)	661.517	0	662.369	641.974	converged	662.369	converged	19.544	0.852	0.969
v(21)-v(22)	218.998	-6.718	223.575	187.881	converged	223.575	marginal	31.117	4.577	0.845
v(23)-v(24)	218.998	-6.718	223.575	189.868	converged	223.575	converged	29.13	4.577	0.854
v(25)-v(26)	197.832	-36.469	198.116	163.08	converged	198.116	converged	34.753	0.284	0.851
v(44)	5906.84	0	7550.23	0	marginal	6658.8	converged	5906.84	751.959	0.118
v(57)	0	0	985.843	0	choke	77.247	converged	0	77.247	0.922
v(64)	0	0	935.303	0	converged	104.593	converged	0	104.593	0.888
v(72)	0	0	160.475	0	choke	20.601	converged	0	20.601	0.872
v(91)	0	0	7550.23	0	converged	3269.57	converged	0	3269.57	0.567
v(92)	836.155	836.155	1344.93	836.155	marginal	1344.93	marginal	0	508.777	0
v(93)	1324.74	823.6	1324.74	840.982	converged	1324.74	marginal	483.756	0	0.035
v(95)	14.848	14.848	23.883	14.848	marginal	23.883	marginal	0	9.035	0
v(96)	21.721	21.721	39.429	21.721	marginal	39.429	marginal	0	17.708	0
v(97)	23.28	23.28	23.28	23.28	marginal	23.28	marginal	0	0	NaN%
v(99)	42.364	42.364	68.141	42.364	marginal	68.141	marginal	0	25.777	0
v(100)	25.688	25.688	41.319	25.688	marginal	41.319	marginal	0	15.631	0
v(101)	21.166	21.166	34.045	21.166	marginal	34.045	marginal	0	12.879	0
v(102)	26.599	26.599	42.783	26.599	marginal	42.783	marginal	0	16.184	0

## Sheet: H. polymorpha Sdr3
fluxPar	opVal	min	max	low	flag_low	high	flag_high	d_neg	d_pos	%resolved
v(5)-v(6)	73.811	-5.691	978.346	-5.691	converged	120.111	converged	79.502	46.3	0.872
v(19)	662.332	0	662.369	549.925	converged	662.369	marginal	112.407	0.037	0.83
v(20)	662.332	0	662.369	549.925	converged	662.369	marginal	112.407	0.037	0.83
v(35)	0	0	1023.07	0	marginal	203.158	converged	0	203.158	0.801
v(51)	0	0	1324.74	0	insensitive	383.082	converged	0	383.082	0.711
v(57)	0	0	985.843	0	marginal	347.079	converged	0	347.079	0.648
v(72)	0	0	160.475	0	converged	1.091	converged	0	1.091	0.993
v(85)	72.964	72.964	117.36	72.964	marginal	117.36	marginal	0	44.396	0
v(94)	69.26	69.26	125.726	69.26	marginal	125.726	insensitive	0	56.466	0
v(95)	14.848	14.848	23.883	14.848	insensitive	23.883	marginal	0	9.035	0
v(96)	21.723	21.721	39.429	21.721	marginal	39.429	marginal	0.002	17.706	0
v(97)	23.28	23.28	23.28	23.28	marginal	23.28	marginal	0	0	NaN%
v(98)	72.964	72.964	117.36	72.964	marginal	117.36	marginal	0	44.396	0
v(99)	42.364	42.364	68.141	42.364	marginal	68.141	marginal	0	25.777	0
v(101)	21.166	21.166	34.045	21.166	marginal	34.045	marginal	0	12.879	0
v(102)	26.599	26.599	42.783	26.599	marginal	42.783	marginal	0	16.184	0
v(104)	116.086	116.086	186.721	116.086	marginal	186.721	marginal	0	70.635	0
v(105)	174.722	174.722	281.035	174.722	insensitive	281.035	marginal	0	106.313	0
v(108)	23.279	0	50	16.258	converged	50	marginal	7.022	26.721	0.325

## Sheet: H. polymorpha Sdr4
fluxPar	opVal	min	max	low	flag_low	high	flag_high	d_neg	d_pos	%resolved
v(5)-v(6)	126.445	-5.691	978.346	96.422	converged	315.768	converged	30.023	189.323	0.777
v(7)-v(8)	533.423	398.872	952.858	405.319	converged	626.99	converged	128.105	93.566	0.6
v(9)-v(10)	533.423	398.872	952.858	415.469	converged	654.783	converged	117.955	121.359	0.568
v(11)-v(12)	533.2	398.714	952.792	405.288	converged	592.32	converged	127.912	59.12	0.662
v(19)	662.369	0	662.369	432.935	converged	662.369	converged	229.434	0	0.654
v(20)	662.369	0	662.369	432.935	converged	662.369	converged	229.434	0	0.654
v(21)-v(22)	214.072	-6.718	223.575	183.579	converged	223.575	marginal	30.493	9.503	0.826
v(23)-v(24)	214.072	-6.718	223.575	144.083	converged	223.575	marginal	69.989	9.503	0.655
v(37)-v(38)	293.184	274.799	985.843	281.323	choke	527.711	converged	11.862	234.527	0.653
v(39)-v(40)	293.184	274.799	985.843	281.303	converged	597.169	converged	11.882	303.985	0.556
v(57)	0	0	985.843	0	choke	173.464	converged	0	173.464	0.824
v(65)	1876.43	1420.37	3101.72	1581.28	converged	2820.53	converged	295.15	944.093	0.263
v(66)	1641.62	0	15000	188.702	converged	3794.18	converged	1452.92	2152.56	0.76
v(72)	0	0	160.475	0	insensitive	5.142	converged	0	5.142	0.968
v(86)	1596.15	1596.15	2567.36	1596.15	marginal	2503.24	converged	0	907.092	0.066
v(87)	2899.11	2530.19	4536.19	2761.27	converged	4333.39	converged	137.841	1434.27	0.216
v(88)	3192.3	3192.3	5134.72	3192.3	insensitive	4857.46	converged	0	1665.16	0.143
v(89)	1596.15	1596.15	2567.36	1596.15	marginal	2503.24	converged	0	907.092	0.066
v(90)	3990.37	3659.32	6418.4	3870.65	converged	5187.48	converged	119.718	1197.11	0.523
v(92)	843.01	836.155	1344.93	836.155	insensitive	1344.93	marginal	6.855	501.922	0
v(93)	1324.74	823.6	1324.74	846.587	converged	1324.74	insensitive	478.151	0	0.046
v(97)	23.28	23.28	23.28	23.28	marginal	23.28	marginal	0	0	NaN%
v(99)	43.438	42.364	68.141	42.364	marginal	68.141	marginal	1.075	24.702	0
v(101)	21.166	21.166	34.045	21.166	insensitive	34.045	marginal	0	12.879	0
v(102)	26.608	26.599	42.783	26.599	insensitive	42.783	marginal	0.01	16.175	0
