# Supplementary material for: A comprehensive evaluation of constraining amino acid biosynthesis in compartmented models for metabolic flux analysis
Source: Metab Eng Commun. 2017 Jul 11;5:34–44. doi: 10.1016/j.meteno.2017.07.001 (PMC5699530; doi:10.1016/j.meteno.2017.07.001)
Supplement: Supplementary file 8 — Supplementary material [file mmc8.xlsx]

## Sheet: S. cerevisiae Sf
fluxPar	opVal	min	max	low	flag_low	high	flag_high	d_neg	d_pos	%resolved
v(1)	887.537	0	1104.8	781.635	converged	901.77	converged	105.902	14.233	0.891
v(2)	205.187	0	1104.8	186.095	converged	212.14	converged	19.092	6.953	0.976
v(3)	1092.72	964.766	1104.8	966.334	converged	1104.8	marginal	126.39	12.076	0.011
v(4)	1092.72	964.766	1104.8	966.334	converged	1104.8	marginal	126.39	12.076	0.011
v(5)-v(6)	979.111	657.825	1046.07	800.294	converged	1018	converged	178.816	38.894	0.439
v(7)-v(8)	1001.79	823.194	1035.92	862.113	converged	1025.68	converged	139.674	23.894	0.231
v(9)-v(10)	1001.79	823.194	1035.92	873.322	converged	1025.75	converged	128.464	23.967	0.283
v(11)-v(12)	891.232	729.26	958.792	768.369	converged	939.407	converged	122.863	48.175	0.255
v(13)-v(14)	1888.58	1636.34	1974.03	1659.99	converged	1954.69	converged	228.592	66.112	0.127
v(15)-v(16)	1850.52	1620.83	1974.03	1644.94	converged	1949.14	converged	205.57	98.628	0.139
v(17)-v(18)	3974.58	1601.49	4681.06	1622.13	converged	4398.77	converged	2352.45	424.183	0.098
v(19)	54.88	0	263.278	26.528	converged	97.977	converged	28.352	43.097	0.729
v(21)-v(22)	15.78	-2.513	88.676	6.878	converged	31.235	converged	8.903	15.455	0.733
v(29)	36.346	0	436.685	0	marginal	212.67	converged	36.346	176.324	0.513
v(31)	137.71	30.627	265.242	37.551	converged	215.63	converged	100.159	77.92	0.241
v(33)	1.767	0	229.275	0	converged	47.847	converged	1.767	46.08	0.791
v(37)-v(38)	94.11	0	229.275	10.215	converged	175.043	converged	83.896	80.932	0.281
v(41)-v(42)	-189.541	-404.185	394.368	-250.75	converged	-2.128	converged	61.209	187.413	0.689
v(45)+v(46)	288.407	0	581.138	30.571	converged	408.652	converged	257.836	120.246	0.349
v(47)	1410.28	1269.11	1989.02	1283.23	converged	1728.77	converged	127.048	318.492	0.381
v(55)-v(56)	-364.946	-762.706	363.741	-562.897	converged	-43.459	converged	197.952	321.486	0.539
v(58)-v(59)	-1.141	-451.593	330.964	-108.84	converged	245.845	converged	107.7	246.986	0.547
v(60)	4.756	0	229.275	0	converged	49.412	converged	4.756	44.657	0.784
v(63)	0	0	197.184	0	marginal	35.606	converged	0	35.606	0.819
v(64)	4.755	0	197.184	0	marginal	44.981	converged	4.755	40.226	0.772
v(65)	1891.86	1565.36	2217.04	1578.81	converged	2170.93	converged	313.048	279.071	0.091
v(66)	354.721	0	15000	0	marginal	839.924	converged	354.721	485.202	0.944
v(67)	14809.3	0	15000	0	marginal	15000	marginal	14809.3	190.738	0
v(68)	14974.2	0	15000	0	marginal	15000	insensitive	14974.2	25.817	0
v(69)	7.528	0	99.467	0	converged	85.86	converged	7.528	78.332	0.137
v(70)	6.609	0	99.467	0	marginal	85.846	converged	6.609	79.237	0.137
v(71)	38.067	0	49.734	4.491	converged	42.565	converged	33.576	4.498	0.234
v(72)	0.001	0	99.467	0	converged	1.579	converged	0.001	1.579	0.984
v(73)-v(74)	29.397	-9.493	40.241	-2.683	converged	33.086	converged	32.08	3.689	0.281
v(75)-v(76)	-14.373	-59.493	15.241	-52.652	converged	0.615	converged	38.278	14.988	0.287
v(77)-v(78)	-0.135	-15.591	83.876	-1.256	converged	70.289	converged	1.121	70.423	0.281
v(79)	0	0	111.706	0	insensitive	111.706	converged	0	111.706	0
v(80)	111.706	0	111.706	0	marginal	111.706	boundary	111.706	0	0
v(81)	0.022	0	74.218	0	marginal	74.218	converged	0.022	74.196	0
v(82)	74.196	0	74.218	0	marginal	74.218	marginal	74.196	0.022	0
v(83)	1.918	0	49.715	0	converged	49.715	converged	1.918	47.796	0
v(84)	31.085	0	49.715	0	marginal	49.715	marginal	31.085	18.63	0
v(85)	46.589	30.627	46.648	30.627	marginal	46.648	marginal	15.961	0.06	0
v(86)	475.591	335.001	510.237	335.001	marginal	510.237	marginal	140.59	34.646	0
v(87)	857.071	508.741	977.421	543.963	converged	953.965	converged	313.108	96.894	0.125
v(88)	951.182	670.003	1020.47	670.003	marginal	1020.47	marginal	281.179	69.292	0
v(89)	475.591	335.001	510.237	335.001	marginal	510.237	marginal	140.59	34.646	0
v(90)	1186.6	756.872	1275.59	817.377	converged	1275.59	converged	369.223	88.993	0.117
v(91)	0	0	2750.83	0	converged	2482.37	converged	0	2482.37	0.098
v(92)	359.45	350.986	534.583	350.986	marginal	534.583	marginal	8.464	175.133	0
v(93)	405.832	345.716	526.557	345.716	marginal	526.557	marginal	60.116	120.725	0
v(94)	33.004	29.339	49.715	29.339	marginal	49.715	marginal	3.665	16.711	0
v(95)	8.67	6.233	9.493	6.233	marginal	9.493	marginal	2.437	0.823	0
v(96)	14.272	9.201	15.591	9.201	marginal	15.591	marginal	5.071	1.319	0
v(97)	14.89	14.89	14.89	14.89	marginal	14.89	marginal	0	0	NaN%
v(98)	46.589	30.627	46.648	30.627	marginal	46.648	marginal	15.961	0.06	0
v(99)	26.508	17.783	27.085	17.783	marginal	27.085	marginal	8.725	0.577	0
v(100)	16.423	10.783	16.423	10.783	marginal	16.423	insensitive	5.64	0	0
v(101)	8.885	8.885	13.532	8.885	marginal	13.532	marginal	0	4.647	0
v(102)	11.333	11.165	17.005	11.165	marginal	17.005	marginal	0.168	5.672	0
v(103)	58.733	58.733	89.455	58.733	marginal	89.455	marginal	0	30.723	0
v(104)	74.218	48.728	74.218	48.728	marginal	74.218	marginal	25.489	0	0
v(105)	111.706	73.342	111.706	73.342	marginal	111.706	marginal	38.364	0	0
v(106)	62.955	55.828	85.031	55.828	marginal	85.031	insensitive	7.127	22.076	0
v(107)	9.894	6.621	10.084	6.621	insensitive	10.084	marginal	3.274	0.19	0
v(108)	43.77	0	50	0	marginal	50	marginal	43.77	6.23	0

## Sheet: S. cerevisiae Sd
fluxPar	opVal	min	max	low	flag_low	high	flag_high	d_neg	d_pos	%resolved
v(1)	848.763	0	1104.8	815.508	converged	903.83	converged	33.255	55.067	0.92
v(2)	194.631	0	1104.8	186.941	converged	210.072	converged	7.69	15.441	0.979
v(3)	1043.39	964.766	1104.8	1003.49	converged	1104.8	marginal	39.904	61.405	0.277
v(4)	1043.39	964.766	1104.8	1003.49	converged	1104.8	marginal	39.904	61.405	0.277
v(5)-v(6)	891.949	657.825	1046.07	822.316	choke	990.16	converged	69.633	98.21	0.568
v(7)-v(8)	939.649	823.194	1035.92	899.174	converged	1016.91	converged	40.474	77.26	0.447
v(9)-v(10)	939.649	823.194	1035.92	899.535	converged	1016.98	converged	40.113	77.328	0.448
v(11)-v(12)	858.412	729.26	958.792	808.118	converged	931.443	converged	50.294	73.031	0.463
v(13)-v(14)	1800.16	1636.34	1974.03	1731.22	converged	1945.84	converged	68.942	145.673	0.364
v(15)-v(16)	1758.23	1620.83	1974.03	1689.58	converged	1938.11	converged	68.65	179.885	0.296
v(17)-v(18)	3443.96	1601.49	4681.06	1683.13	converged	4173.65	converged	1760.82	729.69	0.191
v(19)	92.712	0	263.278	56.601	converged	150.31	converged	36.111	57.598	0.644
v(20)	92.712	0	263.278	56.601	converged	150.31	converged	36.111	57.598	0.644
v(21)-v(22)	28.589	-2.513	88.676	15.405	converged	46.271	converged	13.184	17.682	0.662
v(23)-v(24)	28.589	-2.513	88.676	15.386	converged	45.687	converged	13.203	17.098	0.668
v(25)-v(26)	19.11	-14.496	78.242	4.239	converged	35.21	converged	14.87	16.1	0.666
v(27)	81.236	77.124	117.467	77.124	marginal	117.467	marginal	4.112	36.231	0
v(28)	81.236	77.124	117.467	77.124	marginal	117.467	marginal	4.112	36.231	0
v(29)	191.951	0	436.685	0	marginal	269.653	converged	191.951	77.702	0.383
v(30)	138.944	0	482.22	0	insensitive	171.555	converged	138.944	32.611	0.644
v(31)	64.443	30.627	265.242	39.05	converged	95.771	converged	25.393	31.328	0.758
v(32)	64.443	30.627	265.242	39.05	converged	95.771	converged	25.393	31.328	0.758
v(33)	0.283	0	229.275	0	marginal	16.067	converged	0.283	15.784	0.93
v(34)	50.884	0	211.399	0	marginal	96.656	converged	50.884	45.773	0.543
v(35)	13.276	0	233.152	0	marginal	95.749	converged	13.276	82.472	0.589
v(36)	17.512	0	197.184	0	marginal	49.519	converged	17.512	32.007	0.749
v(37)-v(38)	17.795	0	229.275	0	marginal	49.541	converged	17.795	31.747	0.784
v(39)-v(40)	17.795	0	229.275	0.216	converged	50.397	converged	17.579	32.602	0.781
v(41)-v(42)	-40.621	-404.185	394.368	-248.518	converged	40.634	converged	207.898	81.255	0.638
v(43)	1866.29	0	2904.62	82.654	converged	2438.72	converged	1783.64	572.428	0.189
v(44)	1704.24	0	2750.83	0	marginal	2317.16	converged	1704.24	612.915	0.158
v(45)	1.304	0	436.685	0	converged	281.512	converged	1.304	280.209	0.355
v(46)	57.395	0	526.557	0	marginal	281.51	converged	57.395	224.115	0.465
v(45)+v(46)	58.699	0	581.138	0	converged	280.8	converged	58.699	222.101	0.517
v(47)	1385.71	1269.11	1989.02	1292.18	converged	1737.47	converged	93.532	351.763	0.381
v(48)-v(49)	1290.41	1290.41	1570.48	1290.41	converged	1502.44	converged	0	212.026	0.243
v(50)	5.681	0	414.839	0	marginal	254.661	converged	5.681	248.981	0.386
v(51)	89.622	0	526.557	0	converged	261.09	converged	89.622	171.468	0.504
v(52)	0	0	482.22	0	converged	166.006	converged	0	166.006	0.656
v(53)	1290.41	1290.41	1570.48	1290.41	marginal	1501.08	converged	0	210.668	0.248
v(54)	95.302	62.571	95.302	62.571	marginal	95.302	marginal	32.731	0	0
v(55)-v(56)	-155.264	-762.706	363.741	-456.259	converged	-18.086	converged	300.995	137.178	0.611
v(57)	0	0	229.275	0	insensitive	17.084	converged	0	17.084	0.925
v(58)-v(59)	-47.211	-451.593	330.964	-106.027	converged	166.372	converged	58.816	213.584	0.652
v(60)	0.283	0	229.275	0	insensitive	16.763	converged	0.283	16.48	0.927
v(61)	0.283	0	229.275	0	marginal	15.779	converged	0.283	15.496	0.931
v(62)	0.283	0	197.184	0	converged	15.968	converged	0.283	15.684	0.919
v(63)	0	0	197.184	0	marginal	15.844	converged	0	15.844	0.92
v(64)	0.283	0	197.184	0	converged	13.863	converged	0.283	13.58	0.93
v(65)	1685.39	1565.36	2217.04	1579.14	converged	1969.45	converged	106.246	284.062	0.401
v(66)	267.078	0	15000	22.177	marginal	649.153	converged	244.901	382.075	0.958
v(67)	14937.6	0	15000	0	marginal	15000	marginal	14937.6	62.403	0
v(68)	14472.4	0	15000	0	marginal	15000	marginal	14472.4	527.593	0
v(69)	0	0	99.467	0	marginal	85.735	converged	0	85.735	0.138
v(70)	13.31	0	99.467	0	converged	85.675	converged	13.31	72.365	0.139
v(71)	41.938	0	49.734	4.568	converged	42.403	converged	37.37	0.465	0.239
v(72)	0	0	99.467	0	converged	0.81	converged	0	0.81	0.992
v(73)-v(74)	32.445	-9.493	40.241	-2.592	converged	32.888	converged	35.037	0.443	0.287
v(75)-v(76)	-17.555	-59.493	15.241	-52.555	converged	0.358	converged	35	17.913	0.292
v(77)-v(78)	0	-15.591	83.876	-0.904	converged	70.099	converged	0.904	70.099	0.286
v(79)	0	0	111.706	0	choke	111.706	converged	0	111.706	0
v(80)	111.706	0	111.706	0	converged	111.706	boundary	111.706	0	0
v(81)	46.928	0	74.218	0	marginal	74.218	converged	46.928	27.29	0
v(82)	27.29	0	74.218	0	insensitive	74.218	marginal	27.29	46.928	0
v(83)	6.788	0	49.715	0	marginal	49.715	converged	6.788	42.927	0
v(84)	36.891	0	49.715	0	marginal	49.715	marginal	36.891	12.824	0
v(85)	46.648	30.627	46.648	30.627	marginal	46.648	marginal	16.021	0	0
v(86)	335.001	335.001	510.237	335.001	marginal	419.283	converged	0	84.282	0.519
v(87)	652.208	508.741	977.421	621.314	converged	800.578	converged	30.894	148.369	0.618
v(88)	670.003	670.003	1020.47	670.003	marginal	821.874	converged	0	151.871	0.567
v(89)	335.001	335.001	510.237	335.001	marginal	419.283	converged	0	84.282	0.519
v(90)	837.362	756.872	1275.59	829.614	converged	1041.73	converged	7.748	204.364	0.591
v(91)	194.431	0	2750.83	0	marginal	2185.9	converged	194.431	1991.47	0.205
v(92)	350.986	350.986	534.583	350.986	marginal	534.583	insensitive	0	183.597	0
v(93)	345.716	345.716	526.557	345.716	marginal	488.911	converged	0	143.195	0.208
v(94)	43.679	29.339	49.715	29.339	marginal	49.715	marginal	14.34	6.036	0
v(95)	9.493	6.233	9.493	6.233	marginal	9.493	marginal	3.26	0	0
v(96)	13.309	9.201	15.591	9.201	marginal	15.591	marginal	4.108	2.282	0
v(97)	14.89	14.89	14.89	14.89	marginal	14.89	marginal	0	0	NaN%
v(98)	46.648	30.627	46.648	30.627	marginal	46.648	marginal	16.021	0	0
v(99)	18.512	17.783	27.085	17.783	marginal	27.085	marginal	0.73	8.572	0
v(100)	16.423	10.783	16.423	10.783	marginal	16.423	insensitive	5.64	0	0
v(101)	9.479	8.885	13.532	8.885	marginal	13.532	marginal	0.595	4.053	0
v(102)	17.005	11.165	17.005	11.165	marginal	17.005	marginal	5.84	0	0
v(103)	58.733	58.733	89.455	58.733	marginal	89.455	marginal	0	30.723	0
v(104)	74.218	48.728	74.218	48.728	marginal	74.218	marginal	25.489	0	0
v(105)	111.706	73.342	111.706	73.342	marginal	111.706	marginal	38.364	0	0
v(106)	72.148	55.828	85.031	55.828	marginal	85.031	marginal	16.32	12.883	0
v(107)	8.048	6.621	10.084	6.621	marginal	10.084	insensitive	1.428	2.035	0
v(108)	50	0	50	0	marginal	50	marginal	50	0	0

## Sheet: S. cerevisiae Sdmin
fluxPar	opVal	min	max	low	flag_low	high	flag_high	d_neg	d_pos	%resolved
v(5)-v(6)	911.663	657.825	1046.07	792.153	converged	993.821	converged	119.509	82.158	0.481
v(7)-v(8)	987.344	823.194	1035.92	883.219	converged	1018.2	converged	104.125	30.86	0.365
v(13)-v(14)	1919.79	1636.34	1974.03	1706.92	converged	1935.01	converged	212.871	15.225	0.325
v(15)-v(16)	1877.88	1620.83	1974.03	1666.71	converged	1932.41	converged	211.17	54.537	0.248
v(19)	134.387	0	263.278	43.689	converged	178.351	converged	90.698	43.964	0.489
v(21)-v(22)	42.283	-2.513	88.676	13.057	converged	53.803	converged	29.226	11.52	0.553
v(29)	235.795	0	436.685	3.663	converged	253.115	converged	232.132	17.32	0.429
v(31)	69.96	30.627	265.242	30.627	insensitive	106.387	converged	39.332	36.428	0.677
v(33)	0.003	0	229.275	0	marginal	15.428	converged	0.003	15.426	0.933
v(37)-v(38)	23.311	0	229.275	0	converged	56.209	converged	23.311	32.897	0.755
v(41)-v(42)	3.223	-404.185	394.368	-243.174	converged	53.779	converged	246.397	50.556	0.628
v(45)+v(46)	20.091	0	581.138	2.677	converged	294.182	converged	17.414	274.091	0.498
v(47)	1493.26	1269.11	1989.02	1282.54	converged	1734.3	converged	210.721	241.035	0.372
v(55)-v(56)	-114.558	-762.706	363.741	-460.981	converged	-21.641	converged	346.422	92.917	0.61
v(58)-v(59)	-27.812	-451.593	330.964	-142.312	converged	149.796	converged	114.5	177.608	0.627
v(60)	0.002	0	229.275	0	converged	16.594	converged	0.002	16.591	0.928
v(64)	0.003	0	197.184	0	insensitive	14.309	choke	0.003	14.306	0.927
v(65)	1858.34	1565.36	2217.04	1578.57	converged	1981.77	converged	279.769	123.428	0.381
v(72)	0	0	99.467	0	insensitive	1.581	converged	0	1.582	0.984
v(77)-v(78)	0	-15.591	83.876	-1.625	converged	70.727	converged	1.626	70.727	0.273
v(86)	375.165	335.001	510.237	335.001	insensitive	443.51	converged	40.163	68.345	0.381
v(87)	727.018	508.741	977.421	629.078	converged	852.912	converged	97.941	125.893	0.522
v(92)	379.489	350.986	534.583	350.986	marginal	534.583	marginal	28.502	155.095	0
v(93)	391.285	345.716	526.557	345.716	marginal	526.557	marginal	45.569	135.272	0
